# Supplementary material for: BCAA metabolism in pancreatic cancer affects lipid balance by regulating fatty acid import into mitochondria
Source: Cancer Metab. 2024 Mar 26;12:10. doi: 10.1186/s40170-024-00335-5 (PMC10967191; doi:10.1186/s40170-024-00335-5)
Supplement: Supplementary file 2 — Supplementary Material 2. [file 40170_2024_335_MOESM2_ESM.xlsx]

## Sheet: Figure 2 sample description
Sample name	Cell line	Treatment	Batch number			Abbreviation	Lipid class	Example: chain summed	Example: chain separated
P01	PaTu 8902	control	1		Lipid class nomenclature	CAR	Acylcarnitine	CAR 18:1	CAR 18:1
P02	PaTu 8902	control	1			CE	Cholesteryl ester	CE 18:1	CE 18:1
M01	MIA PaCa-2	control	1			CL	Cardiolipin	CL 70:5	CL 16:0_18:1_18:2_18:2
M02	MIA PaCa-2	control	1			Cer-NDS	Ceramide non-hydroxyfatty acid-dihydrosphingosine	Cer 44:0;2O	Cer 18:0;2O/26:0
PC01	PANC-1	control	1			Cer-NS	Ceramide non-hydroxyfatty acid-sphingosine	Cer 42:1;2O	Cer 18:1;2O/24:0
PC02	PANC-1	control	1			Cholesterol	Cholesterol	Cholesterol	Cholesterol
P03	PaTu 8902	no BCAA	1			CoQ	Coenzyme Q	CoQ10	CoQ10
P04	PaTu 8902	no BCAA	1			DG	Diacylglycerol	DG 38:4	DG 18:0_20:4
M03	MIA PaCa-2	no BCAA	1			FA	Free fatty acid	FA 18:1	FA 18:1
M04	MIA PaCa-2	no BCAA	1			GM3	Ganglioside GM3	GM3 36:1;2O	GM3 18:1;2O/18:0
PC03	PANC-1	no BCAA	1			Hex2Cer	Dihexosylceramide	Hex2Cer 34:1;2O	Hex2Cer 18:1;2O/16:0
PC04	PANC-1	no BCAA	1			HexCer-NDS	Hexosylceramide non-hydroxyfatty acid-dihydrosphingosine	HexCer 40:0;2O	HexCer 18:0;2O/22:0
P11	PaTu 8902	control	2			HexCer-NS	Hexosylceramide non-hydroxyfatty acid-sphingosine	HexCer 38:1;2O	HexCer 18:1;2O/20:0
P12	PaTu 8902	control	2			LPC	Lysophophatidylcholine	LPC 18:1	LPC 18:1
M11	MIA PaCa-2	control	2			LPE	Lysophosphatidylethanolamine	LPE 18:1	LPE 18:1
M12	MIA PaCa-2	control	2			LPS	Lysophosphatidylserine	LPS 18:0	LPS 18:0
PC11	PANC-1	control	2			MG	Monoacylglycerol	MG 18:0	MG 18:0
PC12	PANC-1	control	2			PC	Phosphatidylcholine	PC 38:4	PC 18:0_20:4
P13	PaTu 8902	no BCAA	2			EtherPC	Ether-linked phosphatidylcholine	PC O-38:4	PC O-18:0_20:4
P14	PaTu 8902	no BCAA	2			PE	Phosphatidylethanolamine	PE 38:4	PE 18:0_20:4
M13	MIA PaCa-2	no BCAA	2			EtherPE	Ether-linked phosphatidylethanolamine	PE O-38:4	PE O-18:0_20:4
M14	MIA PaCa-2	no BCAA	2			OxPE	Oxidized phosphatidylethanolamine	PE 38:4;4O	PE 18:0_20:4;4O
PC13	PANC-1	no BCAA	2			PG	Phosphatidylglycerol	PG 38:4	PG 18:0_20:4
PC14	PANC-1	no BCAA	2			PI	Phosphatidylinositol	PI 38:4	PI 18:0_20:4
P21	PaTu 8902	control	3			EtherPI	Ether-linked phosphatidylinositol	PI O-36:4	PI O-16:0_20:4
P22	PaTu 8902	control	3			PS	Phosphatidylserine	PS 38:4	PS 18:0_20:4
M21	MIA PaCa-2	control	3			SM	Sphingomyelin	SM 38:1;2O	SM 18:1;2O/20:0
M22	MIA PaCa-2	control	3			SSulfate	Sterol sulfate	ST 27:1;O;S	ST 27:1;O;S
PC21	PANC-1	control	3			TG	Triacylglycerol	TG 56:8	TG 16:0_18:2_22:6
PC22	PANC-1	control	3			EtherTG	Ether-linked triacylglycerol	TG O-56:7	TG O-16:0_18:1_22:6
P23	PaTu 8902	no BCAA	3
P24	PaTu 8902	no BCAA	3
M23	MIA PaCa-2	no BCAA	3
M24	MIA PaCa-2	no BCAA	3
PC23	PANC-1	no BCAA	3
PC24	PANC-1	no BCAA	3

## Sheet: Figure 2 TIC metabolites lipids
	P01	P02	M01	M02	PC01	PC02	P03	P04	M03	M04	PC03	PC04	P11	P12	M11	M12	PC11	PC12	P13	P14	M13	M14	PC13	PC14	P21	P22	M21	M22	PC21	PC22	P23	P24	M23	M24	PC23	PC24
CAR 14:0	628148	1.13536e+06	41295.2	70885.9	591652	456844	4.74898e+06	4.15968e+06	46650.3	30893.1	509313	581733	1.21531e+06	999696	238684	214658	480309	385291	1.69181e+06	1.18127e+06	79188.9	62497.9	739431	655997	465904	500336	229832	123150	244835	408235	1.71147e+06	3.00601e+06	58516.9	49446.9	689538	703558
CAR 14:1	43196.8	63538.7	1786.43	5823.8	52298.2	39262	118837	110932	0	13619.2	45027.7	47405.5	79694.4	62128	17557.6	17445	38155.8	35749.1	85711.2	68173	0	1944.9	55529.5	48410.7	27842.4	29555.9	15037.8	7765.2	28023.3	44653.8	75556.5	143552	0	973.95	62223.4	66251.9
CAR 15:0	35116.4	45156.4	0	3295.76	26851.3	24662.7	261999	219758	1790.23	1768.01	30353.9	33257.4	53880.1	46652.3	11193.6	11463.1	16560	13158.8	82898.4	68232.1	2513.4	3175.78	45150.9	38620	20304.1	21255.5	12488	5673.8	15653.2	30476.1	80312.7	147419	4965.52	2456.87	42016.8	38034.8
CAR 16:0	1.22811e+06	1.78944e+06	79554.8	127085	961756	808368	1.03719e+07	9.69061e+06	225724	170997	1.11869e+06	1.10746e+06	2.13182e+06	1.66174e+06	353617	333487	855592	595276	2.86036e+06	2.21966e+06	312880	291777	1.50196e+06	1.49764e+06	1.00305e+06	1.08668e+06	343580	185029	475546	783426	3.13677e+06	5.4504e+06	239910	211953	1.53176e+06	1.38586e+06
CAR 16:1	99185.7	163037	10305.5	18425.4	145405	126765	600111	527234	17657.3	22872.8	154716	151226	176777	135007	47541.8	40821.8	118567	87598.9	210246	152109	27122.6	19854	162290	147985	60485.6	69916.8	45701.6	20304.3	71050	108861	202519	398114	18717.2	15656	201570	198578
CAR 17:0	38720.2	60771.9	0	0	31755.9	25460	363394	304960	5596.4	2319.83	39940	44243.8	42801.5	40066.4	0	2611.31	18976.9	32008.9	94378.3	60432.2	7371.55	5233.64	49300.9	49183.9	28930.3	29317	5419.21	31169.1	19357.1	33086.9	101439	165967	7663.72	4982.77	64943.7	53858.6
CAR 18:0	680485	953793	20157.7	22605.8	322656	303001	6.61513e+06	5.69547e+06	105996	90144	526154	516288	686047	601146	38748.2	30610.1	224129	178625	1.41974e+06	1.10948e+06	120418	97299.3	569250	585617	503352	518572	62466.9	30303.3	191957	320821	1.92167e+06	2.81781e+06	121963	101534	715134	635959
CAR 18:1	204123	298835	22568.3	48338.5	410934	348078	1.22382e+06	1.04922e+06	87473.9	81130.3	481848	496828	289665	222350	77884.3	62111.2	312341	233318	365950	272275	114451	88732.1	506114	477865	148878	161830	81981.2	40549.9	181155	353243	385296	782646	95911.5	77171.2	669258	575879
CAR 20:0	68245.9	84857	1310.5	1341.43	14280	12810.7	424303	369593	16548.8	14376.6	17728.8	26564.7	48181.6	47236.1	2042.85	0	11889.9	8367.2	100965	82470.2	14598.8	14265.4	20183.5	18743.1	49577.6	51655.5	13262.5	3198.62	13246.1	13286.8	143759	198261	17207.9	15460.3	27196.4	22528.9
CAR 22:0	76102.6	99282.5	0	0	4618.33	6157.04	410119	410053	3360.16	4963.89	12687.9	5213.37	55252.4	53407.2	0	0	2170.31	0	117836	89978.1	4723.24	0	11526	11086	58957.5	57406.7	3612.81	0	0	3912.1	185608	235568	5114.13	5267.22	15747.7	14422.3
CAR 24:0	197021	253544	0	0	10124.8	2681.39	756181	705184	6915.89	3049.05	2857.56	4518.88	133703	138282	0	0	2474.28	1684.25	267798	236585	0	3327.11	5216.34	8323.11	120451	125185	4788.48	0	3894.44	9713.46	356933	403836	11517.6	7454.82	15064.4	8974.65
CAR 26:0	67710.8	72984.6	0	0	0	4695.48	154008	156766	0	0	0	0	53219.2	45491.4	0	0	0	0	81095.1	72955.5	0	0	0	0	49169.1	46940	0	0	0	0	94331.6	98021.3	0	0	0	0
CE 16:1	57898.5	52254.6	211375	241750	0	9097.42	50104.9	28116.8	453374	284269	0	4731.35	58866.1	73910.7	201675	227852	9030.92	10713	62478.1	47553.2	317591	392275	11909.5	22070.8	74446.2	76643.4	310187	282651	13005.3	21732	67238.3	58962.1	386238	352399	13729.6	19611.6
CE 18:1	1.41382e+06	1.45944e+06	4.07934e+06	5.10927e+06	258555	332256	1.21136e+06	835669	9.7571e+06	7.04577e+06	306563	252568	1.36737e+06	1.44002e+06	4.26556e+06	5.00035e+06	309681	282154	1.38533e+06	1.09217e+06	1.09783e+07	9.38384e+06	434261	492082	1.64815e+06	2.03679e+06	5.80239e+06	5.23187e+06	385017	549510	1.64961e+06	1.55712e+06	9.28627e+06	8.82924e+06	508433	609162
CE 18:2	260232	324017	371950	520691	81507.7	102775	270437	185510	946545	611851	85004.2	61288.8	287997	318357	377004	521710	92478.4	84725	293337	273058	894710	882843	115214	121493	395510	466413	731195	710673	100526	130173	343015	358981	1.14998e+06	1.13552e+06	131332	141451
CE 20:1	33657.3	28330	150301	169115	19920.5	21992.5	59475.3	52107.8	393330	299565	21477	33376.3	30016.1	28159.8	184246	202662	24135.9	14274.8	44923.6	55480.4	386862	358541	23358.4	23732.6	29577	39133.6	192604	156004	23501.6	25509.2	47048.2	62959.9	444870	419021	27318.4	27787.2
CE 20:2	49016.4	53231.7	448481	512496	18982	22008.7	95537	84692.3	1.20761e+06	978450	16624.7	18283.2	41283.7	48495.3	475769	601256	13432.1	16304.5	102547	117938	1.45067e+06	1.36493e+06	32324.3	39132.9	50937.3	53489.5	717628	658399	13137.6	27811.6	158824	180022	1.44373e+06	1.37493e+06	37721.3	49324.2
CE 20:3	34382.7	46693.3	235685	262381	20204.8	23671.4	97474.4	61073.8	917200	667218	18299.2	17076.6	36176.4	36859	317740	346215	15500.4	13415.9	73622.8	81676.4	996220	1.0328e+06	24148.3	24064.8	38049.2	44708.5	495125	531622	24592	31895.8	105598	118525	1.2957e+06	1.20225e+06	36208.9	26959.7
CE 20:4	166955	179392	253345	288034	79952.1	82505.5	247164	157414	808723	560102	84899	75230.7	180857	196138	336664	435362	77216.1	67501.8	246597	203369	896970	910256	96445.2	97919.3	195684	222163	585454	681680	109728	126908	267349	215289	1.14439e+06	1.25975e+06	111891	125089
CE 20:5	42340.8	54708.7	134158	130074	19621.9	24686	79469.2	54501.1	423312	352891	20408	23818.5	49533.7	47018.9	207039	243633	18506.1	19918.7	65182.7	62176.5	575001	550053	30656.3	21598.1	45152.7	51804.7	351091	336778	24408	29786.2	101420	94513.4	584884	646767	32779.2	32164.4
CE 22:3	5876.08	0	258408	246747	3214.86	0	0	7741.67	667553	467596	0	0	0	0	242220	349896	2822.89	0	7225.02	25886.1	740608	883041	6566.98	3915.97	0	5860.51	388479	423296	0	0	37105.9	36093.3	913752	731581	4162.83	9971.3
CE 22:4	3818.09	8635.12	338574	385144	5999.92	6249.46	41030.3	25202	1.01485e+06	891729	4581.74	4556.94	0	0	434169	463252	3083.29	2667.61	33107.6	38708.6	1.09937e+06	1.04474e+06	6903.39	8315.58	2427.61	0	771244	731654	5412.25	8723.38	55707.9	54743	1.48763e+06	1.40625e+06	18733.3	20083.1
CE 22:5	79256	99867	1.44983e+06	1.52098e+06	29531.8	32813.5	450016	332837	5.67882e+06	4.3573e+06	36699.3	38916.3	67318.3	71432.7	1.86908e+06	2.25865e+06	20306.5	22661.6	345713	372937	6.23246e+06	6.21668e+06	35054.6	40390.5	58789.9	71760.9	3.46605e+06	3.34287e+06	31146.2	40787.2	559790	547213	7.44911e+06	7.14672e+06	46331.2	49525.5
CE 22:6	353592	387337	2.63075e+06	2.65533e+06	229371	238444	1.17987e+06	900796	6.30823e+06	5.02387e+06	289024	283716	312172	303718	3.42128e+06	3.8687e+06	160276	150564	784261	820208	7.58596e+06	8.02121e+06	274265	296657	305275	341247	5.01161e+06	4.85499e+06	192851	277014	1.16261e+06	1.16736e+06	8.66049e+06	8.32897e+06	303683	330341
CE 24:1	2313.01	2261.19	82724.4	97360.5	0	0	0	0	181077	123642	6687.62	0	0	3025.55	74806.4	79141.9	0	0	0	2831.13	145951	154898	3162.84	1839.17	0	0	90899.8	84657.4	4561.37	0	0	3620.71	150877	147516	0	0
CE 24:3	0	0	121278	125440	0	3502.06	11535.3	0	257891	255829	5254.45	0	0	0	145004	177620	0	0	0	0	365665	314837	0	0	0	0	209593	188509	0	0	0	0	354060	359789	0	0
CE 24:4	0	0	264465	312707	4971.09	6379.47	0	0	602712	491318	22870.7	17931.3	0	0	414841	398588	0	0	0	18035	671761	595631	8975.91	7199.36	0	0	570926	529782	16238.1	21788.5	13300.6	0	739536	751740	37473.8	44286.2
CE 24:5	11109.4	20947.7	935470	911084	64436	64039.5	86477.5	69751.5	2.1099e+06	1.69326e+06	106756	90128.8	12605.5	8912.5	1.10677e+06	1.41033e+06	26558.1	27857.7	58699.5	89398.4	2.39083e+06	2.44609e+06	100578	114622	8206.78	11417.6	1.63848e+06	1.70657e+06	63081.1	75103.7	104463	127064	2.59848e+06	2.73666e+06	136875	151506
CE 24:6	2721.68	6482.28	330935	322784	42852.4	44478.5	36681.6	29497.8	642475	482543	47519.7	49574.5	3002.32	0	379717	452645	31941.4	29754.8	27572.9	36584.3	665372	737017	60614.7	63367.6	0	0	478971	509289	23305.8	35097.3	54320.8	57687	709011	776294	56371.7	77964.1
CE 26:1	0	0	332141	425992	0	0	0	0	482510	366983	0	0	0	0	272907	312700	0	0	0	0	413298	373520	0	0	0	0	321381	348607	0	0	0	0	490536	364747	0	0
CE 26:2	0	2459.84	74110	86219.8	2721.36	0	0	0	117014	91417.8	0	0	4268.53	0	72060.6	77273.5	0	1948.72	0	0	112749	121054	0	2208.17	0	0	92618.6	91525.9	0	0	4513.74	3266.68	128042	110573	0	4471.25
CE 26:3	0	0	700187	675004	0	0	0	0	1.00483e+06	1.06903e+06	0	0	0	0	984588	950259	0	0	0	0	1.30067e+06	1.05889e+06	0	0	0	0	977907	1.24103e+06	0	0	0	11672.5	1.07212e+06	1.23561e+06	0	20180.8
CE 26:4	0	0	266696	336796	11579.6	9430.57	0	9055.83	549560	431289	9580.27	9626.02	0	0	400391	449122	0	0	0	0	675970	641600	2961.6	12007.3	0	0	515415	535236	0	6831.37	0	0	688546	610741	22338.4	17049.1
CE 26:5	0	0	505725	539081	25225.4	34196.8	24369.1	17320.9	779549	619218	23354.7	48588.3	0	0	703730	779155	10462.6	15087	0	33356.3	1.08358e+06	1.02083e+06	35094.6	47772.3	0	0	795224	792568	28044.4	43461.3	20896.8	13793.6	969303	919861	38356.1	61634.2
CE 26:6	3644.59	0	343437	557863	71127.2	77248.4	15275.5	10532.3	469193	404772	64280.4	63305.6	0	0	415314	450825	42506	42234.8	9056.39	29590.7	604034	620362	78513.4	101785	0	9225.11	1.2864e+06	1.37784e+06	129525	124978	55930.6	32273.1	979708	955529	177287	193029
Cer 34:1;2O	1.5078e+06	1.453e+06	1.45356e+06	1.58418e+06	1.00016e+06	1.11225e+06	2.8657e+06	3.07451e+06	1.63709e+06	1.5934e+06	1.54191e+06	1.55584e+06	1.10713e+06	1.20663e+06	1.60479e+06	1.50197e+06	1.07519e+06	1.09286e+06	1.63413e+06	1.64714e+06	1.74102e+06	1.6131e+06	1.42475e+06	1.51251e+06	1.08756e+06	1.25057e+06	1.71061e+06	1.4143e+06	1.29837e+06	1.26961e+06	2.08875e+06	1.91273e+06	1.6416e+06	1.42558e+06	1.85097e+06	1.88447e+06
Cer 36:1;2O	102068	87744.6	299704	310970	70734.4	60547.6	254060	267108	274898	210492	95557	103888	108093	81788.2	238097	273719	54423.6	69327.7	140578	106073	231906	220806	130959	92061.2	82789.7	55841.4	304089	310462	81216.8	66666.8	183221	192032	249622	259203	114288	112324
Cer 40:1;2O	562868	614329	319206	297138	173092	165087	901453	811412	270455	229330	233939	262704	356292	352642	323401	333447	132886	137281	609674	629169	304677	292126	264081	288417	307748	326095	410525	374435	158559	181623	612918	640949	298640	302985	263132	261177
Cer 41:1;2O	217969	227429	127432	124022	77994.3	84221	274549	274147	128070	119391	100301	123427	155069	158100	126900	142455	67757.9	65382.7	220607	229235	142148	141575	102424	98905.8	131693	150156	163737	155799	80397.7	79298.1	212530	230757	137653	138949	108559	113391
Cer 42:1;2O	3.73046e+06	3.77766e+06	1.46868e+06	1.43053e+06	625620	639196	3.57918e+06	3.45005e+06	1.75745e+06	1.52045e+06	756476	824181	2.37601e+06	2.3254e+06	1.51289e+06	1.68134e+06	625992	631458	2.95861e+06	2.86353e+06	1.89845e+06	1.92237e+06	806615	806254	1.94709e+06	2.19223e+06	1.70345e+06	1.67615e+06	669708	593512	2.64789e+06	2.55362e+06	1.81954e+06	1.76518e+06	653048	683963
Cer 42:2;2O	815590	829889	1.05796e+06	974682	1.18447e+06	1.16657e+06	903449	814146	1.04292e+06	964865	1.49342e+06	1.54322e+06	465852	422120	937799	978150	902339	890437	557490	561157	914607	936951	1.23448e+06	1.27966e+06	426681	460368	1.07066e+06	1.037e+06	961972	1.02799e+06	649592	687889	888958	883898	1.40946e+06	1.42825e+06
Cer 42:3;2O	121480	137365	238806	230633	271872	264718	171588	165293	296255	268099	322032	336332	83995.2	78705.6	240606	241878	205448	203417	99788.4	101735	260967	251037	280121	276462	78538.7	88805.1	250053	237741	230001	241023	131311	128300	232943	230980	327679	356360
Cer 44:1;2O	98528.3	87646.7	118316	113880	13348.2	5517.16	76635.1	77884.7	83141.4	84526.8	15546.9	21102.4	60985.2	66945.5	105340	109363	12851.8	13223.4	66261.6	64850	97053.8	102913	17410.2	16068.9	49563.1	60159.4	108924	112284	5927.01	10276.7	48968	49149.6	87435.8	84765.5	3781.48	8153.03
Cer 44:2;2O	49075	43258.3	183564	163587	39487.3	47542.8	22553	27148.4	103366	100763	56457.9	61450.5	31170.2	20240.1	134453	151795	39535.4	37427.7	22613.9	25258.9	99769.6	99002.3	54754.5	48727.9	23699.1	24442.1	140009	156238	34687.4	33848.4	23187	19476.9	85646.7	88659.1	31926.5	32744.3
Cholesterol	2.75454e+06	2.70955e+06	2.07934e+06	1.81665e+06	2.06326e+06	2.30606e+06	2.9045e+06	3.13781e+06	1.58055e+06	1.6076e+06	2.41128e+06	2.8508e+06	2.88002e+06	2.40268e+06	2.32943e+06	2.30345e+06	2.5633e+06	2.34723e+06	2.13676e+06	2.13635e+06	2.50947e+06	2.09693e+06	2.1557e+06	2.30095e+06	2.95238e+06	3.16788e+06	2.07226e+06	1.67195e+06	2.53583e+06	2.64573e+06	2.752e+06	2.52898e+06	1.54763e+06	1.5436e+06	2.51093e+06	2.71234e+06
CoQ10	195828	152604	65675	67199.5	194990	188172	179247	171409	43526.7	49226.5	181303	174170	249140	269126	96843.3	86759.6	180826	166056	199686	213649	74623.5	62279.4	182460	205824	211791	214016	98049.1	109651	236097	241951	134518	189586	82986.7	61495.4	196338	206732
DG 34:1	854952	810869	2.00332e+06	1.76966e+06	540337	531164	515254	538112	780139	705060	489405	511880	747668	647164	1.05991e+06	985844	577111	600119	406538	476512	594843	643720	499159	512012	752605	729658	672925	794051	374222	406697	375965	410893	467249	520790	356511	351496
DG 36:1	483191	484535	434859	350050	144931	144014	329448	320658	330452	256223	150019	146198	356506	318053	302233	229387	135006	134598	238108	253356	255100	252032	145369	139225	326402	403486	208358	234660	114135	118827	168140	198648	201438	216680	115435	112343
DG 36:2	593355	537064	1.0191e+06	850546	411155	391892	239930	233073	411151	384249	325456	350052	460438	339781	646075	540716	385060	405287	209857	217655	302999	306485	305212	365874	375572	436022	364186	386425	255044	272288	165944	205745	213761	232724	244315	251366
DG 38:3 (1)	628367	650697	186676	115306	232533	221200	549374	558075	211594	154837	260854	268606	474058	395435	181328	140806	186390	179470	392991	446946	178349	203330	212523	241484	410813	461731	131831	128264	182648	143234	310102	413222	141846	154986	149118	168019
DG 38:3 (2)	165196	185909	58239.4	25489.8	104874	105849	152300	165744	51454.4	32042	134529	142676	134091	110402	38267.1	28072.8	98472.8	88912.3	97819.9	107474	38996.1	43047.8	109662	123347	104609	123994	25376.3	25859	54152.9	50873.8	84973.3	106444	25069.2	31956.8	57789.3	58081
DG 38:4	3.35621e+06	3.87653e+06	1.10218e+06	718729	1.54275e+06	1.42642e+06	2.88056e+06	2.97665e+06	1.5254e+06	897437	1.41305e+06	1.68581e+06	2.51297e+06	2.17819e+06	861869	631359	1.03834e+06	1.03394e+06	2.0148e+06	2.32499e+06	1.02723e+06	1.07722e+06	1.18069e+06	1.29551e+06	2.00356e+06	2.47082e+06	577355	578152	1.05293e+06	1.02658e+06	1.44051e+06	2.03724e+06	808056	882838	923283	1.11161e+06
DG 38:5	374493	429690	383750	305102	396608	364276	255148	315636	233937	184633	317550	359021	275835	267916	301425	231297	297326	300392	169052	210497	166083	156876	253545	240422	206339	251454	186771	200393	208644	238838	120238	181260	106190	119125	166574	211017
DG 40:4	68012.8	79967.8	71194.7	47354.3	102097	96697.6	82326	83842.3	46862.1	41198.9	97143.7	106162	67934.7	60624.1	56831.3	43594.6	68821.8	73646	50018.8	56710.5	41699.7	38478.1	79484.6	84791.6	44392.7	55923.6	40826.4	39355.2	82238.4	71887	34558.8	47581	30867.4	35518.1	66017.9	77629.5
DG 40:5	550956	602801	220883	165577	110828	98460.8	470514	474152	178119	118044	101475	86190.2	494674	433342	169674	109032	86911.3	87838	397756	457031	136979	148017	97708.7	98309.2	330345	407023	120846	122396	68981.7	80559.5	225749	300984	102745	112453	69185.9	92805.5
DG 40:6	316436	286542	140216	90384.2	232232	235738	252561	255057	85332	64392.3	207119	251187	265780	227220	93854.1	75783.8	216000	206688	181650	188364	66841.8	87297.7	213632	234468	189776	238483	62413.2	69541	142330	155323	95031	133577	56192.3	56459.5	128608	142220
Hex2Cer 42:1;2O	601568	553359	454373	452040	140607	143150	323073	302523	370699	354648	174377	154739	358668	378684	552048	582566	155882	148410	233862	223196	512797	539244	155921	151249	396983	430454	498311	564236	116011	113014	208508	214874	490177	468831	115628	110189
HexCer 40:1;2O	172601	167570	57074.2	49701.1	96069.2	100813	139743	139763	52135.4	52789.5	116696	125138	136945	144218	47127.8	52734.7	98078.5	86297.9	114600	107614	58144.1	56672.8	118214	115522	122574	125531	42252.5	47123.5	82129.9	80149.1	101480	98547.7	48680.5	46358.2	92001.5	91660
HexCer 42:1;2O	723647	673977	295772	273028	200410	208945	484548	493587	301396	281543	222690	231251	605164	591226	293140	299694	235583	221952	445231	417629	340750	363712	212706	205629	540454	583163	243365	266335	179368	164429	373244	362853	282072	296272	150652	151264
HexCer 42:2;2O	148722	154363	167501	153796	336001	344446	118670	123575	135274	136455	315190	330053	130405	121187	120481	129625	311801	317915	103437	97974.3	126494	139217	275561	264997	134397	127234	108882	120642	240633	245355	97958.5	99897	115669	116133	239421	256414
LPC 14:0/0:0	65119.7	51540.8	34586.1	72682.8	32219.9	32161.4	44421.7	43722.4	22216.3	30913.9	26952.3	19134.7	106249	116723	43965.7	46195.3	23894.7	36366.5	38166.1	48832.6	31211.7	24819	22313.1	24641.3	132389	113874	41471.9	49662.2	43337.7	50796.7	53516	68779.9	45191.1	37671.6	50161.2	48832.5
LPC 16:0/0:0	1.4052e+06	1.41587e+06	641790	877838	583481	513828	1.22497e+06	1.42357e+06	391864	394598	480318	453996	1.80718e+06	2.12481e+06	764167	642499	576258	593348	1.10803e+06	1.24263e+06	529724	470653	626501	634323	2.59052e+06	2.54585e+06	666253	739738	696415	902736	1.50054e+06	1.83732e+06	867398	811163	812023	841400
LPC 16:1/0:0	68687	67165.7	40080.8	73892.5	28590.4	42071.4	32882.6	41682.4	21035.2	22349.1	21333.7	16824.5	117057	128202	57178.3	55759.3	35301	40034.7	53765.6	52672.5	29337.8	29935.5	27743.7	20723.7	308043	266929	94573.2	118230	100363	99691.7	112675	139166	109900	108339	99166.6	96020.5
LPC 18:0/0:0	1.16168e+06	1.53251e+06	348096	325779	585037	496680	1.4358e+06	1.80349e+06	299765	256473	476696	449015	1.27133e+06	1.41023e+06	301115	274447	473440	481791	847344	939986	289385	256884	659327	629011	1.10252e+06	1.16957e+06	291145	294182	622440	890605	777167	882165	400454	401298	854454	758257
LPC 18:1/0:0	339342	369808	250675	314143	233412	224838	273878	334983	130847	149119	191760	194842	449337	468250	256397	250342	214512	240364	230251	248299	177999	175446	201725	211800	864619	821965	365168	421414	441110	497905	405540	478529	405481	376224	476756	520247
LPC 20:0/0:0	99216	97765.5	18942.5	18505.1	30792.6	22054.4	86907.8	99480.4	21072.3	17667.9	25744.3	24501.9	99289.8	113648	8992.65	11522.6	23411.1	18037.9	73418	66906.2	12361.9	9235.34	32152.1	34991	94176	98169.2	9896.66	12931.4	31237.5	40033.9	64206.3	70414.3	15390.5	18251.7	42076	41676.1
LPC 20:1/0:0	34652.3	39387.9	25767.4	28006.9	27469.4	27493.4	27525.4	30775.7	12912.7	8452.19	24241	23618.7	43711	45748.9	19289.9	14508.8	27694.3	25524.1	19301.8	19608.3	8476.48	8756.84	29852.3	28874.4	52703.6	56364.3	22498.2	23053.4	33742.5	39583.6	27807.1	25383.6	15394.7	16806.7	41729	44020.7
LPC 22:0/0:0	46839.3	47738.9	9026.73	6624.29	11148.8	8864.83	42711.8	48931.3	10728.2	5800.79	7418.82	0	51350.7	55314.1	7029.42	7465.84	7523.82	10046.5	43000.5	45944.1	11451.3	8572.47	11029.4	8378.33	42723.3	45495.9	9122.98	9779.23	15743.2	19044.1	39237.5	43658.4	11630.5	11611.6	18076	15710.7
LPC 24:0/0:0	109883	98881.4	19166.5	17921.8	9412.56	8069.56	109328	128323	31789.7	26922.7	9102.06	3673.77	141195	157227	23447.3	19635.3	10070.4	8741.39	115456	119454	31439.7	32810.7	11528	9596.63	137198	139736	17358.8	19735.7	11903	10169.2	105769	119796	30135.2	28800.6	14525.5	12708.8
LPC 25:0	23322.4	28996.3	17924.8	16216.7	51419.6	54923.8	31957.5	22004.5	19780.7	0	60309.9	56329.1	29182.4	25932.4	20161.2	17818.8	49849.1	53393.2	27911	26382.4	23721.5	17061.8	39094.5	47865.2	28193.8	30817	23055.2	16803.2	43597.1	55602.5	21594.4	33421.9	14229.9	18024.9	47697.9	54097.9
LPC 26:0	76067.1	58542	67046	59604.5	115551	139677	68047.6	68716.2	57371.6	55422.5	142851	162299	72740.8	65268.5	69325.1	78374	107933	119413	45155.4	33728.1	42541.6	44274.4	102249	102336	81630.3	69637.9	70707	60864.3	107341	141118	43896.3	49005.4	44167.5	44585.5	120639	118372
LPC 26:1/0:0	29133.7	22523.5	42311.4	42823.1	5019.59	3093.75	17662.1	16925.5	33760.8	33451.5	0	3569.13	31194.4	31187.4	38237.5	42476.8	6424.84	5810.94	22088.5	20263.2	39147.2	36548.1	3952.8	7254.58	41386.3	34538.4	32134	31863.2	2956.23	6294.33	21552.9	20858.5	31025.2	30500.4	3362.24	6606.26
LPC 27:0	43355.7	38304.4	49510.1	41569	90667.3	100008	29273.2	27679.4	24301.8	27828.1	88733.4	81836.2	31577.4	27797.1	44244.4	44857.5	82445.3	81382.7	20249.4	14046.4	21390.2	24056	62247.6	70086.6	36323.6	36442.8	45414.8	36923.4	79274.2	102013	21814.3	21284.6	17179.7	18241.1	71766.5	76922.1
LPC 28:0	1.16365e+06	1.24992e+06	1.60777e+06	1.65234e+06	1.9308e+06	2.03663e+06	988067	1.05055e+06	1.05264e+06	882987	1.84714e+06	1.85718e+06	1.23834e+06	1.08372e+06	1.68392e+06	1.731e+06	1.90273e+06	2.11585e+06	792798	757013	991176	950063	1.54643e+06	1.8369e+06	1.31131e+06	1.43008e+06	1.62547e+06	1.58718e+06	1.68037e+06	1.84913e+06	954407	829360	954624	866250	1.68605e+06	1.90904e+06
LPC 28:1	119598	120290	119067	133215	101394	105529	135807	152524	91812.7	75787.1	108412	117944	115342	112391	139181	152526	120876	116159	109576	107423	86327	92956.6	101192	100220	160736	149737	131753	127954	105231	117852	118420	129273	88865.5	93082.8	113377	94853.6
MG 16:0	33367.8	21701.4	46249.7	47274.6	32582.2	23074.2	30812.5	126140	37526.8	41809.5	54495.4	73881.4	47127.6	21228	76861.8	29344.4	22212.2	90753.7	24622.1	30925.7	64059.9	78449.2	39116.5	42989.5	40939.7	29573.7	32479.7	33763.5	25710.2	37387.3	25673.7	43960.3	56003.9	66210.4	72326.7	54444.4
PC 28:0	3.63638e+06	2.98185e+06	8.98686e+06	8.4529e+06	4.91231e+06	5.54336e+06	3.16855e+06	3.41746e+06	3.03111e+06	2.90601e+06	4.70628e+06	4.72908e+06	2.98289e+06	3.2281e+06	1.0555e+07	1.10853e+07	6.62083e+06	6.66688e+06	1.58146e+06	1.5242e+06	3.55181e+06	3.80089e+06	4.05268e+06	4.02905e+06	4.58268e+06	4.72758e+06	8.54618e+06	8.74124e+06	4.37462e+06	3.99763e+06	2.23247e+06	2.2512e+06	3.19693e+06	3.13757e+06	3.57206e+06	3.63886e+06
PC 29:0	2.08551e+06	2.27497e+06	4.02645e+06	4.35071e+06	4.01317e+06	3.97847e+06	1.35674e+06	1.48694e+06	2.16904e+06	1.81065e+06	3.33726e+06	3.43489e+06	2.02443e+06	1.87305e+06	4.61146e+06	4.54487e+06	3.9381e+06	3.98907e+06	1.00108e+06	1.03371e+06	2.29185e+06	2.25876e+06	3.13791e+06	3.16542e+06	2.30807e+06	2.59745e+06	4.50201e+06	4.52865e+06	3.52975e+06	3.31582e+06	1.32483e+06	1.18795e+06	2.12441e+06	2.11277e+06	3.5182e+06	3.50157e+06
PC 30:0	2.86744e+07	2.85166e+07	6.97647e+07	7.64255e+07	7.96244e+07	8.89854e+07	1.40288e+07	1.58075e+07	3.31034e+07	3.08758e+07	7.21258e+07	7.59352e+07	2.2926e+07	2.35913e+07	6.7278e+07	6.75008e+07	9.48205e+07	9.94473e+07	1.02735e+07	9.63669e+06	2.61974e+07	2.54691e+07	6.58626e+07	7.05605e+07	3.23757e+07	3.59282e+07	6.44673e+07	6.39002e+07	7.02318e+07	6.42777e+07	1.2307e+07	1.21981e+07	2.3993e+07	2.54245e+07	6.27556e+07	6.50356e+07
PC 30:1 (1)	5.94346e+06	5.2099e+06	1.05825e+07	1.06972e+07	5.19069e+06	5.03478e+06	4.14471e+06	4.10394e+06	3.8047e+06	3.865e+06	4.57606e+06	4.83585e+06	4.8866e+06	4.73615e+06	1.04778e+07	1.03028e+07	6.17961e+06	5.74069e+06	2.5548e+06	2.52435e+06	3.88947e+06	3.7701e+06	3.56991e+06	3.49991e+06	6.86987e+06	6.75146e+06	8.30021e+06	8.73324e+06	4.33954e+06	4.58397e+06	3.18542e+06	3.38189e+06	3.27303e+06	3.21236e+06	4.17e+06	4.37673e+06
PC 30:1 (2)	473656	442928	547512	545139	1.09184e+06	1.09886e+06	337463	322644	321557	270080	943647	996636	478507	498921	591827	610680	1.46375e+06	1.46084e+06	260016	252645	369707	370620	1.05617e+06	1.07901e+06	649087	734762	608780	659573	865233	885124	339993	323204	347752	358018	873846	908328
PC 30:2	111888	73018.8	120318	131992	289386	308709	48412.1	39142	59791.8	74804.6	237559	203331	63137.7	105839	210923	194886	311964	286790	39982	38460.4	96442.7	73679.2	181196	159920	121507	106638	207824	177633	247824	247516	30771.5	61508.2	80348.3	96220.8	239433	229132
PC 31:0	4.24598e+06	5.23775e+06	7.45434e+06	7.76368e+06	1.27663e+07	1.25981e+07	2.43606e+06	2.75977e+06	5.19187e+06	4.7978e+06	1.26109e+07	1.22732e+07	3.86541e+06	4.22315e+06	7.30957e+06	7.44329e+06	1.27781e+07	1.21126e+07	2.19978e+06	2.13258e+06	3.89317e+06	3.91371e+06	1.21864e+07	1.2032e+07	4.50038e+06	5.03831e+06	7.68033e+06	8.22318e+06	1.26847e+07	1.12406e+07	2.20573e+06	2.14779e+06	3.69086e+06	4.34492e+06	1.10115e+07	1.16198e+07
PC 31:1	5.03295e+06	4.99419e+06	6.86164e+06	6.69856e+06	4.20352e+06	4.24059e+06	3.20078e+06	3.40434e+06	3.58612e+06	2.9748e+06	3.14104e+06	3.31605e+06	4.36429e+06	4.34647e+06	6.36268e+06	6.8783e+06	3.77956e+06	4.40515e+06	3.05995e+06	2.914e+06	3.32142e+06	3.64778e+06	2.79915e+06	3.29558e+06	5.37485e+06	6.09073e+06	5.9487e+06	6.42928e+06	3.56854e+06	3.56906e+06	3.47988e+06	3.44063e+06	3.50626e+06	3.42976e+06	3.45503e+06	3.75239e+06
PC 32:0	4.34378e+07	4.10322e+07	7.31121e+07	7.89702e+07	1.34715e+08	1.38485e+08	2.15739e+07	2.64129e+07	4.65169e+07	4.7405e+07	1.38436e+08	1.37325e+08	4.1579e+07	4.2624e+07	6.43903e+07	6.38833e+07	1.24723e+08	1.147e+08	2.51346e+07	2.32716e+07	3.8686e+07	3.92258e+07	1.37324e+08	1.31528e+08	4.82633e+07	4.8917e+07	6.69928e+07	7.31787e+07	1.46269e+08	1.26753e+08	2.41262e+07	2.25017e+07	4.26668e+07	4.11195e+07	1.35531e+08	1.28913e+08
PC 32:1	1.51441e+08	1.44885e+08	1.94606e+08	1.81794e+08	1.07147e+08	1.08403e+08	1.11421e+08	1.16916e+08	1.17035e+08	1.04887e+08	9.77269e+07	9.56489e+07	1.43367e+08	1.42458e+08	1.86689e+08	1.75868e+08	1.14846e+08	1.15042e+08	1.12428e+08	1.06135e+08	1.04852e+08	1.14661e+08	9.18211e+07	9.26345e+07	1.74027e+08	1.60541e+08	1.44565e+08	1.57742e+08	9.51162e+07	9.54561e+07	1.11873e+08	1.08863e+08	9.60755e+07	9.9403e+07	9.45073e+07	1.02674e+08
PC 32:2 (1)	4.52759e+06	4.33792e+06	6.73472e+06	6.66556e+06	3.89798e+06	3.87102e+06	3.07603e+06	3.16412e+06	3.05543e+06	3.00109e+06	3.50989e+06	3.55017e+06	3.6841e+06	3.61356e+06	5.67037e+06	5.7248e+06	3.86216e+06	3.74607e+06	2.39846e+06	2.33366e+06	3.0932e+06	3.13576e+06	2.70416e+06	2.55288e+06	4.32606e+06	4.52064e+06	4.93438e+06	5.32814e+06	3.43677e+06	3.72878e+06	2.80444e+06	2.78914e+06	2.73078e+06	2.67053e+06	3.5411e+06	3.56999e+06
PC 32:2 (2)	2.06412e+06	2.1782e+06	2.01669e+06	2.02195e+06	3.14801e+06	3.09253e+06	1.41161e+06	1.53585e+06	1.3948e+06	1.1186e+06	2.70503e+06	2.67357e+06	1.99621e+06	1.91518e+06	2.10841e+06	2.09627e+06	3.38843e+06	3.39909e+06	1.25999e+06	1.37148e+06	1.45993e+06	1.45283e+06	2.40943e+06	2.37583e+06	2.17669e+06	2.41817e+06	2.08579e+06	2.04862e+06	2.59108e+06	3.70678e+06	1.50129e+06	1.42824e+06	1.39189e+06	1.39019e+06	2.80777e+06	2.89553e+06
PC 32:2 (3)	748949	681568	1.29717e+06	1.37884e+06	2.2716e+06	2.36117e+06	409433	466982	939557	794272	2.13321e+06	2.11708e+06	705570	764676	1.57681e+06	1.79431e+06	2.56816e+06	2.43747e+06	424351	425531	1.0532e+06	1.05983e+06	1.99775e+06	2.0265e+06	936507	967400	1.75452e+06	1.91199e+06	2.1421e+06	2.13383e+06	430723	429237	1.02292e+06	1.02912e+06	1.92492e+06	1.96379e+06
PC 32:3	135077	119963	175988	157891	215415	214504	62821.2	93240.1	83514	86663.1	165569	172138	122201	101853	190090	206993	228523	223194	63090.5	48388.2	103298	102534	152961	127167	147635	148207	205478	225822	200573	249493	71222.1	94577.1	82453.7	83620.9	149380	168879
PC 33:0 (1)	2.84841e+06	3.18253e+06	3.26342e+06	3.46055e+06	3.62187e+06	3.6703e+06	1.85127e+06	2.05377e+06	2.11823e+06	2.06206e+06	2.98123e+06	2.9486e+06	3.09533e+06	2.99839e+06	2.92306e+06	2.97319e+06	3.18627e+06	3.37517e+06	2.50729e+06	2.17264e+06	1.88583e+06	1.94528e+06	3.49935e+06	3.68128e+06	3.44345e+06	3.58189e+06	3.34528e+06	3.58987e+06	3.73047e+06	3.38454e+06	2.22661e+06	2.25347e+06	2.34363e+06	2.30413e+06	3.48441e+06	3.58693e+06
PC 33:0 (2)	1.4525e+06	1.47393e+06	1.34063e+06	1.40445e+06	4.44929e+06	4.56855e+06	1.0116e+06	1.15331e+06	1.25952e+06	1.21617e+06	4.9164e+06	4.92596e+06	1.45179e+06	1.47903e+06	1.42535e+06	1.55111e+06	3.34824e+06	3.41873e+06	1.22474e+06	971087	1.12676e+06	1.19188e+06	4.12597e+06	4.19204e+06	1.4289e+06	1.66255e+06	1.69662e+06	1.59315e+06	4.89284e+06	4.59169e+06	1.00952e+06	984176	1.13129e+06	1.26415e+06	4.97662e+06	4.41531e+06
PC 33:1	3.44499e+07	3.63813e+07	2.69538e+07	2.68805e+07	2.59193e+07	2.59114e+07	2.90427e+07	2.92361e+07	2.21634e+07	2.04904e+07	2.39885e+07	2.23079e+07	3.13817e+07	3.71642e+07	2.66383e+07	2.75202e+07	2.38874e+07	2.49214e+07	3.01848e+07	3.09932e+07	2.2025e+07	2.2116e+07	2.32177e+07	2.38415e+07	3.54065e+07	3.65777e+07	2.741e+07	2.87766e+07	2.23762e+07	2.26328e+07	3.12613e+07	3.04372e+07	2.44359e+07	2.19906e+07	2.37853e+07	2.38256e+07
PC 33:2	1.91461e+06	1.93022e+06	1.92859e+06	1.92402e+06	1.82545e+06	1.80221e+06	1.48075e+06	1.45453e+06	1.45414e+06	1.25091e+06	1.68821e+06	1.67243e+06	1.64103e+06	1.85566e+06	1.86522e+06	1.94808e+06	1.79074e+06	1.65474e+06	1.26108e+06	1.37928e+06	1.45954e+06	1.45731e+06	1.48943e+06	1.46616e+06	1.82587e+06	1.91431e+06	1.88514e+06	2.07563e+06	1.70183e+06	1.76878e+06	1.3676e+06	1.37049e+06	1.5293e+06	1.54128e+06	1.68372e+06	1.70336e+06
PC 34:0	7.05414e+06	7.48538e+06	8.66134e+06	8.22014e+06	2.12835e+07	2.05766e+07	5.48781e+06	6.37768e+06	7.17637e+06	6.43967e+06	2.33854e+07	2.20732e+07	7.74644e+06	8.58484e+06	7.23143e+06	7.55268e+06	1.63682e+07	1.73066e+07	6.9648e+06	6.95103e+06	5.76535e+06	5.40085e+06	2.00814e+07	2.09011e+07	7.5486e+06	7.97795e+06	7.53176e+06	8.07584e+06	2.20822e+07	2.10652e+07	5.71872e+06	5.4669e+06	5.52828e+06	6.31335e+06	2.13718e+07	2.11182e+07
PC 34:1	6.4747e+08	6.00094e+08	3.98307e+08	4.13125e+08	5.03212e+08	4.93733e+08	5.98849e+08	6.06525e+08	3.70302e+08	3.90276e+08	5.0852e+08	5.33506e+08	6.45809e+08	6.59533e+08	4.38786e+08	4.15202e+08	5.05309e+08	4.66081e+08	5.89798e+08	5.8686e+08	4.01072e+08	4.00597e+08	4.97991e+08	4.78893e+08	6.3761e+08	6.00275e+08	4.57591e+08	4.23661e+08	5.60889e+08	5.33944e+08	5.88532e+08	5.78099e+08	3.88547e+08	3.86634e+08	5.5306e+08	5.4865e+08
PC 34:2	7.52932e+07	7.15885e+07	8.23331e+07	8.53666e+07	5.93458e+07	5.56902e+07	6.05113e+07	5.94561e+07	5.84068e+07	5.09133e+07	5.21004e+07	5.38322e+07	6.84067e+07	6.76932e+07	6.96687e+07	6.81369e+07	5.81938e+07	5.75313e+07	5.99969e+07	5.88616e+07	5.30042e+07	5.55436e+07	5.09043e+07	5.39127e+07	6.98939e+07	7.61197e+07	6.15653e+07	6.68807e+07	5.40617e+07	5.43906e+07	5.75818e+07	6.19018e+07	5.03057e+07	5.51112e+07	5.64546e+07	5.50565e+07
PC 34:3 (1)	4.76623e+06	5.04789e+06	4.72364e+06	4.86248e+06	4.68279e+06	4.80098e+06	3.20105e+06	3.24969e+06	3.37669e+06	2.83351e+06	3.81073e+06	3.80519e+06	4.46996e+06	4.04012e+06	4.89973e+06	4.83016e+06	4.07991e+06	4.2652e+06	3.30712e+06	3.25082e+06	3.62247e+06	3.57548e+06	3.40454e+06	3.53276e+06	4.90829e+06	5.34685e+06	5.04222e+06	5.28898e+06	4.24658e+06	4.48418e+06	3.79273e+06	3.47293e+06	3.5701e+06	3.46786e+06	4.35729e+06	4.67016e+06
PC 34:3 (2)	942258	948149	1.02864e+06	1.15491e+06	1.96674e+06	1.98133e+06	796201	748709	942292	758076	1.71258e+06	1.50746e+06	740558	911930	1.3777e+06	1.30935e+06	2.01649e+06	1.8898e+06	745259	766941	909360	928474	1.5186e+06	1.51278e+06	900160	951348	1.4075e+06	1.43391e+06	1.81995e+06	1.57976e+06	761301	701438	916652	951007	1.48623e+06	1.7226e+06
PC 34:4	523340	625854	988407	1.04249e+06	1.21012e+06	1.08621e+06	757464	729318	1.10083e+06	1.08935e+06	1.10853e+06	1.11467e+06	484992	468288	1.18832e+06	1.10874e+06	1.09891e+06	1.06876e+06	435158	432847	1.33021e+06	1.36321e+06	821060	787415	471170	468300	1.1925e+06	1.21135e+06	1.13911e+06	1.25341e+06	584935	605611	1.22114e+06	1.30491e+06	1.07602e+06	1.13742e+06
PC 35:0	446362	484314	231783	234124	349874	343702	292404	364966	222130	166992	344180	328840	511575	529264	216429	234080	287677	315610	474123	447265	196389	196674	405219	425801	430441	519365	269633	253581	364838	372237	382841	356525	211255	212365	342609	363130
PC 35:1	1.67241e+07	1.93178e+07	8.55296e+06	8.4136e+06	1.47268e+07	1.4915e+07	1.55793e+07	1.59196e+07	8.70793e+06	7.21281e+06	1.4843e+07	1.50323e+07	1.99159e+07	1.89096e+07	8.06959e+06	8.36113e+06	1.44997e+07	1.44706e+07	1.92967e+07	1.97861e+07	7.90296e+06	8.7924e+06	1.59995e+07	1.62041e+07	1.86381e+07	1.83295e+07	9.04046e+06	9.47718e+06	1.59032e+07	1.7117e+07	1.79213e+07	1.89129e+07	9.04683e+06	8.78726e+06	1.64361e+07	1.55841e+07
PC 35:2	1.32277e+07	1.33838e+07	1.19738e+07	1.18845e+07	9.39791e+06	8.94709e+06	8.69975e+06	9.05682e+06	8.64431e+06	7.31929e+06	8.20269e+06	8.61785e+06	1.24917e+07	1.22586e+07	1.10933e+07	1.17875e+07	8.93704e+06	9.1516e+06	8.87022e+06	8.87582e+06	8.02683e+06	8.35349e+06	7.60059e+06	8.00516e+06	1.20848e+07	1.3278e+07	1.0598e+07	1.20374e+07	7.80571e+06	8.55305e+06	8.60835e+06	9.22788e+06	8.02684e+06	8.21391e+06	7.89281e+06	7.84314e+06
PC 35:3	1.1878e+06	1.20751e+06	1.15894e+06	1.28384e+06	1.07924e+06	1.04755e+06	755747	725408	1.09518e+06	900824	870260	904609	868658	1.07672e+06	1.30763e+06	1.20805e+06	885728	961681	756369	773405	1.10426e+06	999059	897779	817110	1.016e+06	1.12206e+06	1.4122e+06	1.33157e+06	1.07829e+06	966453	704982	669031	1.0533e+06	993225	943862	1.10862e+06
PC 35:4	327621	507097	512372	486483	795130	759972	409848	560027	685316	615746	682693	593758	365569	373809	523716	564135	573285	634294	318368	317609	694245	679506	578155	624037	280657	311693	633095	664062	653262	776209	341233	351646	790442	812093	763732	763300
PC 36:0	492795	459120	198547	204457	626637	654184	397697	503276	170203	152740	693158	663098	566570	553993	161062	168844	517262	415330	527815	538210	121527	134355	618992	624392	445079	523483	165557	190837	562335	496707	348518	344399	126379	144617	494412	556521
PC 36:1	9.22623e+07	9.41734e+07	4.05333e+07	3.91807e+07	7.01411e+07	6.41271e+07	8.31416e+07	9.4205e+07	4.72461e+07	3.73353e+07	7.73395e+07	7.48967e+07	1.11301e+08	1.14369e+08	3.76206e+07	4.02352e+07	7.10012e+07	7.79989e+07	1.13482e+08	1.10165e+08	4.63308e+07	4.58301e+07	1.08628e+08	1.11425e+08	1.04561e+08	1.10158e+08	4.00794e+07	4.01988e+07	6.74922e+07	7.04425e+07	1.0249e+08	1.0154e+08	4.56378e+07	4.86749e+07	7.23357e+07	7.58244e+07
PC 36:2	1.94517e+08	1.8162e+08	1.56472e+08	1.64249e+08	1.75376e+08	1.67639e+08	1.44566e+08	1.50231e+08	1.13853e+08	1.09854e+08	1.6935e+08	1.64913e+08	1.80267e+08	1.76987e+08	1.48972e+08	1.45241e+08	1.76378e+08	1.77021e+08	1.44859e+08	1.4702e+08	1.15061e+08	1.22261e+08	1.56575e+08	1.55617e+08	1.85629e+08	1.67279e+08	1.42248e+08	1.45277e+08	1.759e+08	1.75586e+08	1.42215e+08	1.42388e+08	1.13285e+08	1.12169e+08	1.74182e+08	1.59467e+08
PC 36:3 (1)	2.32227e+07	2.69724e+07	2.58177e+07	2.6196e+07	2.30902e+07	2.21214e+07	1.6622e+07	1.90032e+07	2.18687e+07	1.99493e+07	2.13918e+07	1.98643e+07	2.08788e+07	2.31742e+07	2.32761e+07	2.51738e+07	2.00411e+07	2.11392e+07	1.83475e+07	1.63791e+07	2.17279e+07	2.2167e+07	2.23079e+07	2.28873e+07	2.0727e+07	2.18517e+07	2.32585e+07	2.42833e+07	2.08971e+07	2.02497e+07	1.60133e+07	1.72294e+07	2.02318e+07	2.02543e+07	2.14341e+07	2.19856e+07
PC 36:3 (2)	2.15412e+07	2.54494e+07	1.66738e+07	1.7101e+07	1.8612e+07	1.84742e+07	2.36989e+07	2.34148e+07	1.84118e+07	1.59317e+07	1.74908e+07	1.77414e+07	2.17994e+07	2.31303e+07	1.5999e+07	1.7102e+07	1.92368e+07	1.93054e+07	2.15454e+07	2.28717e+07	1.69707e+07	1.73615e+07	1.92894e+07	1.95492e+07	2.1991e+07	2.33689e+07	1.63005e+07	1.82337e+07	2.11285e+07	1.69982e+07	2.41342e+07	2.34763e+07	1.85837e+07	1.81089e+07	1.63791e+07	1.74908e+07
PC 36:3 (3)	1.79605e+06	2.31276e+06	1.59343e+06	1.62774e+06	2.66188e+06	2.52407e+06	1.89031e+06	2.01653e+06	1.58056e+06	1.33236e+06	2.44288e+06	2.251e+06	2.07208e+06	2.05487e+06	1.34692e+06	1.41343e+06	2.81856e+06	2.98541e+06	1.97842e+06	1.98086e+06	1.30837e+06	1.31273e+06	2.59868e+06	2.71013e+06	1.73969e+06	2.08493e+06	1.34865e+06	1.39606e+06	2.09929e+06	2.16631e+06	2.01279e+06	1.93696e+06	1.23964e+06	1.33958e+06	2.14619e+06	2.12208e+06
PC 36:4	2.49718e+07	3.3434e+07	4.14838e+07	3.58062e+07	4.398e+07	4.21256e+07	3.32873e+07	3.85402e+07	5.27066e+07	4.61028e+07	4.11678e+07	4.13155e+07	2.94154e+07	2.82854e+07	4.05933e+07	3.93226e+07	4.05201e+07	4.08681e+07	3.02337e+07	2.71071e+07	4.96161e+07	5.45606e+07	4.5684e+07	4.49257e+07	2.63702e+07	2.5207e+07	3.93895e+07	4.17153e+07	4.21133e+07	4.39568e+07	2.94489e+07	2.8917e+07	5.36011e+07	5.55994e+07	4.21606e+07	4.6011e+07
PC 36:5 (1)	753680	981288	1.62951e+06	1.62617e+06	1.59767e+06	1.52825e+06	772789	919122	1.36934e+06	1.31883e+06	1.37208e+06	1.19252e+06	698878	708188	1.56018e+06	1.5127e+06	1.24345e+06	1.20176e+06	561622	528538	1.35418e+06	1.3143e+06	892169	889575	660732	720916	1.56963e+06	1.54676e+06	1.41423e+06	1.34143e+06	566186	588663	1.25397e+06	1.20579e+06	1.20439e+06	1.39096e+06
PC 36:5 (2)	6.52756e+06	8.12188e+06	8.86405e+06	9.17107e+06	3.89723e+06	3.66675e+06	6.84302e+06	6.96926e+06	9.07296e+06	7.56025e+06	3.28185e+06	3.15911e+06	7.01727e+06	6.75807e+06	9.6858e+06	9.4489e+06	3.63326e+06	3.84408e+06	5.81472e+06	6.57707e+06	9.97297e+06	1.04599e+07	4.29957e+06	4.12236e+06	6.90164e+06	7.17685e+06	1.03293e+07	1.04863e+07	3.38722e+06	3.33445e+06	6.65531e+06	6.20513e+06	9.76385e+06	1.00213e+07	3.29529e+06	3.34975e+06
PC 36:6	489402	450492	949940	907560	1.42606e+06	1.45586e+06	463458	424501	724192	620371	1.14531e+06	1.1244e+06	490066	497738	1.05569e+06	1.17723e+06	1.29658e+06	1.37823e+06	330782	306795	771995	877936	959255	933037	505449	492856	1.20556e+06	1.23202e+06	1.31585e+06	1.32164e+06	340106	335671	673776	669806	927524	1.02341e+06
PC 37:1	957210	966949	484050	470179	928382	933285	951867	897717	440284	404365	995585	1.08567e+06	1.00338e+06	1.01359e+06	467729	458446	941629	931436	954205	892672	423508	455283	1.18849e+06	1.35748e+06	967915	959989	470472	483846	960350	1.01155e+06	871882	850074	412572	411094	971368	1.0321e+06
PC 37:2	4.03913e+06	4.07524e+06	3.62718e+06	3.57218e+06	4.57894e+06	4.99393e+06	2.97305e+06	3.03369e+06	2.52088e+06	2.04424e+06	4.43558e+06	4.68733e+06	4.43428e+06	4.11139e+06	2.90802e+06	3.02519e+06	5.32228e+06	5.19409e+06	3.45925e+06	3.50908e+06	1.96352e+06	2.18153e+06	5.21558e+06	5.25149e+06	4.42657e+06	4.32662e+06	2.96763e+06	3.16587e+06	4.2515e+06	4.43665e+06	3.2253e+06	3.283e+06	2.18351e+06	2.08868e+06	4.48091e+06	4.41659e+06
PC 37:3	1.45883e+06	1.65274e+06	1.02908e+06	1.12157e+06	1.66079e+06	1.62898e+06	968367	1.09017e+06	970345	761027	1.50292e+06	1.38086e+06	1.50694e+06	1.53314e+06	1.00714e+06	1.04305e+06	1.38323e+06	1.6644e+06	1.14421e+06	1.12284e+06	854610	820765	1.52215e+06	1.65567e+06	1.4022e+06	1.63144e+06	1.18223e+06	1.14808e+06	1.47378e+06	1.45341e+06	1.15855e+06	1.18787e+06	856313	840636	1.51537e+06	1.59487e+06
PC 37:4	867538	1.19772e+06	805233	803391	1.83691e+06	1.55315e+06	1.16242e+06	1.28561e+06	1.51013e+06	1.30629e+06	1.63053e+06	1.63688e+06	939872	994117	920306	928597	1.26872e+06	1.43519e+06	908516	1.03733e+06	1.31971e+06	1.33902e+06	1.72656e+06	1.53214e+06	750661	819900	1.06103e+06	1.06012e+06	1.64354e+06	1.90269e+06	922688	964839	1.73186e+06	1.56521e+06	1.74293e+06	1.8308e+06
PC 37:5	315749	432756	517429	474910	589140	602469	335863	418411	567742	515363	547495	572528	329641	325285	551311	529977	495828	455417	258270	252535	550570	580265	414910	417948	314945	291260	572314	583322	574515	653842	250596	252388	535252	543584	470826	542308
PC 38:1	1.81487e+06	1.68178e+06	773213	717452	1.66537e+06	1.61724e+06	1.45179e+06	1.51266e+06	562058	523200	1.67081e+06	1.70597e+06	2.08719e+06	2.04979e+06	628710	720601	1.65794e+06	1.64939e+06	1.77308e+06	1.73958e+06	499398	582005	2.13948e+06	2.44037e+06	2.04171e+06	2.26791e+06	599615	684133	1.36051e+06	1.47091e+06	1.4374e+06	1.43273e+06	470469	538876	1.51296e+06	1.59025e+06
PC 38:2	8.2424e+06	7.94023e+06	7.11819e+06	6.95165e+06	9.22878e+06	8.6996e+06	5.17551e+06	5.98295e+06	4.6799e+06	3.6791e+06	9.49766e+06	8.8875e+06	8.73168e+06	9.10715e+06	4.85297e+06	5.1417e+06	1.03442e+07	1.09815e+07	6.66752e+06	6.35814e+06	3.67222e+06	3.64205e+06	1.16133e+07	1.18129e+07	8.91042e+06	9.15769e+06	4.6733e+06	4.97916e+06	8.01981e+06	8.44394e+06	6.17353e+06	6.16641e+06	3.33578e+06	3.53833e+06	8.29145e+06	8.35289e+06
PC 38:3 (1)	5.28409e+06	5.88594e+06	4.52727e+06	5.0705e+06	7.9471e+06	8.46218e+06	3.51407e+06	3.73897e+06	3.26116e+06	3.91268e+06	6.67159e+06	6.62926e+06	5.65754e+06	5.91471e+06	3.63552e+06	3.81122e+06	7.74375e+06	7.96348e+06	4.7249e+06	4.32054e+06	3.63101e+06	2.85781e+06	8.02239e+06	8.21949e+06	5.9894e+06	6.22376e+06	4.42561e+06	4.75666e+06	7.65305e+06	7.29854e+06	4.32129e+06	4.08097e+06	3.95711e+06	3.34872e+06	7.45506e+06	7.38302e+06
PC 38:3 (2)	7.67453e+06	9.83837e+06	4.9958e+06	4.72687e+06	8.97138e+06	8.99943e+06	1.00867e+07	1.10127e+07	6.84141e+06	5.72655e+06	9.83531e+06	9.57604e+06	9.24481e+06	8.98465e+06	4.94778e+06	5.1671e+06	8.91814e+06	8.9667e+06	1.14751e+07	1.11157e+07	6.38023e+06	7.12703e+06	1.17397e+07	1.18767e+07	7.77792e+06	8.2204e+06	5.76663e+06	5.7856e+06	8.8476e+06	1.01089e+07	1.03674e+07	1.10086e+07	6.74134e+06	7.53572e+06	9.77289e+06	9.17352e+06
PC 38:4 (1)	1.08342e+07	1.39739e+07	1.01779e+07	1.03085e+07	1.12168e+07	1.04262e+07	1.06971e+07	1.12623e+07	9.10465e+06	8.35783e+06	9.98723e+06	1.00219e+07	9.66503e+06	1.07662e+07	9.8373e+06	9.61435e+06	1.01387e+07	1.02073e+07	9.67884e+06	9.50788e+06	8.86546e+06	8.97257e+06	1.00004e+07	9.83475e+06	8.96317e+06	9.35629e+06	1.05697e+07	1.0884e+07	8.52148e+06	8.70941e+06	9.2598e+06	9.49994e+06	9.8116e+06	9.36674e+06	8.7404e+06	9.13798e+06
PC 38:4 (2)	3.07249e+06	3.63216e+06	3.25327e+06	3.45681e+06	9.12538e+06	8.3672e+06	2.89942e+06	3.18061e+06	3.0976e+06	2.67035e+06	7.92203e+06	7.44396e+06	3.23572e+06	3.34067e+06	3.52646e+06	3.50255e+06	7.02594e+06	7.88308e+06	2.9308e+06	2.99049e+06	2.74173e+06	2.64246e+06	7.26889e+06	7.64926e+06	2.86778e+06	3.43907e+06	4.33973e+06	4.3794e+06	9.29809e+06	1.0172e+07	2.96538e+06	2.79796e+06	2.86463e+06	2.88768e+06	9.34669e+06	9.60074e+06
PC 38:4 (3)	1.71414e+07	2.14161e+07	1.47674e+07	1.42354e+07	3.97102e+07	3.50285e+07	2.94829e+07	3.02171e+07	2.40045e+07	2.52841e+07	3.92131e+07	4.05315e+07	1.80577e+07	1.74796e+07	1.7738e+07	1.52252e+07	2.86646e+07	2.63985e+07	2.21336e+07	2.04312e+07	2.50717e+07	2.54065e+07	3.54195e+07	3.29523e+07	1.48159e+07	1.30841e+07	2.09117e+07	1.85195e+07	4.23787e+07	4.40055e+07	2.12202e+07	2.05875e+07	2.77028e+07	2.97449e+07	4.26279e+07	3.98527e+07
PC 38:5 (1)	2.08502e+07	2.51258e+07	3.41558e+07	3.15887e+07	3.19676e+07	2.85474e+07	2.09065e+07	2.44504e+07	3.33237e+07	2.86862e+07	2.73049e+07	2.79585e+07	2.23232e+07	2.09909e+07	3.15184e+07	3.24296e+07	2.66314e+07	2.59467e+07	1.97364e+07	1.8847e+07	2.9186e+07	3.10258e+07	2.56295e+07	2.56176e+07	2.23363e+07	2.09001e+07	3.26775e+07	3.54583e+07	2.84867e+07	3.37191e+07	2.02709e+07	1.8736e+07	3.10601e+07	3.16362e+07	2.84022e+07	2.90205e+07
PC 38:5 (2)	4.05268e+06	5.20662e+06	3.81247e+06	3.73509e+06	4.92242e+06	4.5309e+06	4.29355e+06	4.87597e+06	4.69012e+06	4.14836e+06	4.30993e+06	4.18933e+06	3.78633e+06	4.19938e+06	4.238e+06	4.27563e+06	4.04256e+06	4.20524e+06	4.13009e+06	4.0424e+06	4.27948e+06	4.59441e+06	4.63645e+06	4.5829e+06	3.7545e+06	3.9904e+06	4.72085e+06	4.70143e+06	4.62657e+06	4.29466e+06	3.89005e+06	3.8463e+06	4.35492e+06	4.62547e+06	3.89233e+06	4.0871e+06
PC 38:6 (1)	603538	656508	980686	907245	303891	340506	465956	555689	549009	545405	274929	271066	606026	632738	886820	913080	240489	290187	391402	371229	500839	549890	214289	216359	597719	643924	896124	987820	283493	287567	402015	369161	466366	435048	253506	242854
PC 38:6 (2)	4.70891e+06	6.2713e+06	6.83908e+06	6.58126e+06	4.00378e+06	3.75081e+06	3.54703e+06	3.99991e+06	5.38261e+06	4.34804e+06	3.12788e+06	3.18219e+06	4.33099e+06	3.89403e+06	6.61671e+06	6.91813e+06	3.39167e+06	3.74615e+06	3.1632e+06	2.95244e+06	5.68017e+06	5.79716e+06	3.40314e+06	3.33293e+06	4.14864e+06	4.5927e+06	7.05067e+06	7.20486e+06	3.20531e+06	3.39735e+06	3.13315e+06	2.99786e+06	5.08854e+06	5.32215e+06	3.13336e+06	3.22999e+06
PC 38:6 (3)	7.9976e+06	7.80674e+06	1.64546e+07	1.91603e+07	2.04601e+07	2.18252e+07	6.3842e+06	6.32192e+06	1.4028e+07	1.22421e+07	1.78768e+07	1.64595e+07	7.20397e+06	8.53622e+06	1.83071e+07	1.88507e+07	2.46406e+07	2.38173e+07	5.87072e+06	6.13179e+06	1.36796e+07	1.34164e+07	1.95193e+07	2.00037e+07	7.69002e+06	8.47719e+06	1.82151e+07	1.89809e+07	2.01958e+07	1.69039e+07	5.69476e+06	4.90456e+06	1.36778e+07	1.48649e+07	1.58189e+07	1.74038e+07
PC 38:7	578758	555572	1.42859e+06	1.27204e+06	1.00953e+06	1.02069e+06	351927	410104	808556	809549	802409	832336	604267	625657	1.39152e+06	1.46964e+06	970413	1.00909e+06	348146	367463	865832	901622	684389	630797	634346	613227	1.36062e+06	1.43452e+06	840505	868174	325038	328025	758887	673653	714126	760102
PC 39:2	178989	217330	194237	220567	240703	226000	158508	170271	146430	102109	240434	253692	207472	211019	186754	170640	274323	245261	157145	154120	113350	120590	250928	313245	212278	206720	175591	180633	243547	180255	149199	141863	123345	115333	210637	224893
PC 39:7	204753	211394	370856	422336	506918	493390	127366	136710	283757	249932	339369	348809	207825	200052	380280	404243	449008	448626	122703	131866	281223	308179	315108	300907	201625	218841	440413	448540	390488	373796	134891	109137	285333	272493	330208	372414
PC 40:1	325196	354949	276509	240609	207510	201112	249660	251636	126590	104105	195807	199154	431535	427772	181265	188149	207297	202902	272779	290579	110711	122360	177302	165148	462880	483252	166186	202264	198079	172914	243211	239021	111176	119972	160756	152767
PC 40:2	482216	437086	606499	600282	636187	631970	220870	258845	320691	252721	646515	616292	506004	494170	421245	455008	661849	747523	275633	264599	234278	270208	706123	732019	543540	553435	400591	481925	489740	560793	225126	263116	230241	223390	560560	597106
PC 40:3 (1)	234462	234169	259746	261528	663923	693009	139250	147363	156157	123693	588171	610764	258908	243390	214339	209397	584271	639412	152000	153591	133827	142548	576589	628991	221427	267800	242420	253739	594940	584569	131897	126396	126116	131715	523483	548598
PC 40:3 (2)	176104	163728	80692	83614.7	439162	443423	199444	174448	103047	98809.1	489408	470425	163398	177540	113565	91625.7	406494	361770	176467	165396	103030	110776	407484	463416	157281	164392	120595	105941	403125	390250	179264	155848	102533	108234	400255	446913
PC 40:4 (1)	863704	1.07538e+06	963494	946694	3.84032e+06	3.78443e+06	713423	811919	741339	615227	3.4724e+06	3.71344e+06	1.00321e+06	948140	901064	889528	3.12538e+06	3.32057e+06	805727	776409	592646	673962	3.16953e+06	3.19484e+06	941370	1.00476e+06	1.05214e+06	1.12269e+06	4.60765e+06	5.30508e+06	753238	823177	646321	632203	3.95914e+06	4.11072e+06
PC 40:4 (2)	651441	707958	446606	466745	2.21714e+06	2.0652e+06	616823	578398	462325	406213	2.09498e+06	2.03901e+06	709836	752483	559761	546935	1.78162e+06	1.99079e+06	747954	805807	442966	428672	2.50836e+06	2.40946e+06	690431	813150	690321	635064	2.22905e+06	2.41824e+06	790490	697474	465946	527846	2.54688e+06	2.52835e+06
PC 40:5	6.58046e+06	7.00875e+06	5.87687e+06	6.39318e+06	9.18113e+06	8.85822e+06	8.98385e+06	9.25176e+06	7.14188e+06	6.57757e+06	9.25926e+06	9.6941e+06	7.45129e+06	7.68377e+06	7.55128e+06	7.04584e+06	7.86688e+06	8.26244e+06	7.82647e+06	7.56321e+06	7.4589e+06	7.54019e+06	8.6053e+06	8.20207e+06	7.09465e+06	6.15113e+06	8.80572e+06	8.15869e+06	1.04714e+07	1.06625e+07	8.39065e+06	6.81613e+06	7.65158e+06	7.73028e+06	1.12035e+07	1.05304e+07
PC 40:6 (1)	7.74154e+06	8.28682e+06	8.65083e+06	8.62007e+06	5.17618e+06	4.34914e+06	5.26151e+06	5.9744e+06	5.7387e+06	5.28016e+06	3.92308e+06	3.81921e+06	7.29633e+06	7.17188e+06	8.07379e+06	8.28623e+06	4.13493e+06	3.97357e+06	5.28565e+06	5.26877e+06	4.8079e+06	5.26198e+06	3.71043e+06	3.6295e+06	6.56442e+06	6.30316e+06	9.03666e+06	9.71243e+06	4.26217e+06	4.61521e+06	4.89647e+06	4.56873e+06	5.12367e+06	5.16362e+06	4.10734e+06	4.04062e+06
PC 40:6 (2)	889140	1.12653e+06	1.20529e+06	1.2159e+06	5.38886e+06	5.3129e+06	619143	748008	888490	826219	4.17947e+06	3.56412e+06	788993	911234	1.14999e+06	1.17402e+06	4.89515e+06	5.55468e+06	487535	624992	833796	738247	3.5336e+06	3.57231e+06	860716	850034	1.40787e+06	1.35747e+06	4.87075e+06	4.26522e+06	528501	631148	760145	793235	3.62506e+06	4.16894e+06
PC 40:6 (3)	5.96363e+06	6.77642e+06	5.36515e+06	5.71453e+06	1.46373e+07	1.33562e+07	5.38e+06	5.94577e+06	6.56099e+06	5.05118e+06	1.34877e+07	1.22291e+07	6.68518e+06	6.90765e+06	5.85386e+06	6.28558e+06	1.23385e+07	1.44588e+07	5.38968e+06	5.563e+06	5.5125e+06	5.42426e+06	1.473e+07	1.64216e+07	6.22441e+06	6.91726e+06	6.45741e+06	6.80814e+06	1.17332e+07	1.25839e+07	5.31947e+06	4.84544e+06	5.51768e+06	5.82855e+06	1.16431e+07	1.1898e+07
PC 40:7	5.15079e+06	5.3048e+06	1.28184e+07	1.38804e+07	1.43975e+07	1.54546e+07	3.10876e+06	3.251e+06	8.85109e+06	7.20166e+06	1.14912e+07	1.11064e+07	4.27592e+06	4.90135e+06	1.32329e+07	1.32451e+07	1.42151e+07	1.67385e+07	3.24998e+06	3.41026e+06	8.32923e+06	8.35066e+06	1.14671e+07	1.21242e+07	4.62065e+06	4.81679e+06	1.30252e+07	1.31985e+07	1.20382e+07	1.08198e+07	2.9926e+06	2.49888e+06	8.29e+06	8.06758e+06	9.95938e+06	1.0786e+07
PC 40:8	255899	287848	637358	660858	679456	645136	230228	243235	460035	446477	563937	537544	260816	251160	628232	582288	568429	536868	206147	210282	484774	502469	452906	460234	245250	257216	629299	650448	603144	624906	194333	199860	466590	459967	512153	512157
PC 42:1	592649	509511	265294	253848	75307.1	81036.8	389860	413372	169168	171168	67505	73722.8	678074	707553	234810	249163	86710.4	91764.9	416708	416799	187227	189597	66505.8	63679.7	739948	752650	220794	245780	87449.5	77940.4	355250	349509	169161	172730	57924.3	59590.9
PC 42:2	297650	261766	480822	517381	214673	208385	156610	145497	240052	203653	200025	186054	288612	288112	387653	413981	242604	237106	153398	136004	194039	194756	183155	178797	319064	348912	341044	425921	180702	179833	132740	125022	189690	188206	171802	167476
PC 42:4	66805.6	74420.8	136889	164091	537210	507464	17480.1	36053.3	83593.6	77503.7	572093	547855	69406.1	63611.3	157780	139281	452533	424738	47240.8	34498.6	67474.5	56993.5	506386	524767	79046	69875.2	190701	213884	722034	671979	34716.5	46052.1	84129.9	89694.5	583921	671878
PC 42:5 (1)	115080	137658	345852	345259	1.38138e+06	1.278e+06	100456	120472	196560	171421	1.14128e+06	1.15225e+06	120787	105490	406215	398138	987330	1.13112e+06	83362.1	97160.8	178476	162152	928639	941566	117851	120179	553886	538797	1.78155e+06	1.72386e+06	72862.5	62236.1	203874	198411	1.27562e+06	1.44948e+06
PC 42:5 (2)	173717	160627	179435	195740	1.42688e+06	1.3877e+06	133521	148933	119725	113471	1.30003e+06	1.26645e+06	195667	234847	186310	188421	1.18289e+06	1.35921e+06	188718	180235	134396	123635	1.61632e+06	1.70818e+06	182780	207813	183220	203365	1.67357e+06	1.60011e+06	169152	141843	114827	122200	1.44621e+06	1.56142e+06
PC 42:6 (1)	510480	456077	965574	1.11499e+06	3.89948e+06	3.4984e+06	258856	285296	627803	549400	3.18535e+06	3.09976e+06	621658	759052	1.07201e+06	1.27585e+06	2.54545e+06	2.84828e+06	389795	332315	607214	669009	3.49791e+06	3.45787e+06	821593	717275	1.45799e+06	1.76702e+06	5.66274e+06	5.75473e+06	335426	369598	790491	780555	4.17637e+06	4.41752e+06
PC 42:6 (2)	178852	143943	150147	162382	1.19165e+06	1.20678e+06	150910	194951	116717	99313.2	1.15249e+06	1.22923e+06	173181	173892	129773	222747	1.29928e+06	1.36542e+06	141853	115852	79634.1	141850	1.09648e+06	1.16399e+06	153925	133459	186299	233286	1.09386e+06	987528	95131.1	127863	105814	121315	1.07119e+06	1.09491e+06
PC 42:7	182764	186829	285696	221232	1.86341e+06	1.85207e+06	98864	122138	146776	112562	1.44925e+06	1.45322e+06	193785	181935	236217	273744	2.24835e+06	2.04033e+06	68828	121302	109423	119179	1.21591e+06	1.16682e+06	191060	221929	275983	338203	1.55899e+06	1.45457e+06	64629.1	87604.1	104623	172120	1.2388e+06	1.28433e+06
PC 42:8	130774	195121	198156	194334	215560	193637	134962	166019	125734	132682	173928	154162	138826	150804	166452	171189	165887	143223	97369.7	80794.8	108099	119547	160385	141443	110215	121274	202084	194800	149018	169187	80568.7	80570.5	113309	107892	128721	135271
PC 42:9	225262	422750	513058	488600	545450	478055	309486	439508	400054	416187	417259	368762	252296	252673	453693	455570	329872	322790	181369	148128	400900	416260	306732	287137	181349	201506	512932	594344	287974	315391	155919	156124	395649	387315	265501	274870
PC 42:10	133254	182303	468424	410487	557800	554543	171169	209283	389081	389980	468448	463021	140154	138986	405242	470204	386409	398730	121481	118231	412221	440091	376695	354863	121600	142409	543786	520368	447680	498715	117428	109361	425261	432809	382502	414328
PC 44:1	324151	274921	246994	231410	16312.9	16035.5	172674	197186	154644	140825	9429.64	5487.67	397779	443324	235732	274924	21932.7	22229.3	206987	217072	180946	175220	13133	15987.7	435354	473227	216259	245117	16509.3	12956.3	166534	172838	156800	178574	2793.77	9225.9
PC 44:2	135646	106557	391727	373474	62012.2	65179.1	57498.1	58579.2	155297	149490	47143.8	61479	129458	134483	299021	325883	66135	75291.7	57571.3	55240.3	157312	156036	45388.2	42468.2	146807	144622	273918	304621	57336.8	46863.9	45653	51065.9	144786	146686	38155.9	39876.9
PC 44:6	36916.2	39407.9	79964.1	88753.7	391876	403415	0	0	32078.8	28148.7	293812	292686	60213.1	70635.5	89684.2	95967	325428	421556	0	0	32040.1	35333.2	282099	305253	63925.9	72894.1	100322	113980	439640	383498	11580.9	13743.5	35604.6	36426	278969	301729
PC 44:11	88170.4	107689	269600	245938	230837	215294	91946.6	90436	128196	139777	157582	157772	95183	96589.6	229992	267754	162356	149228	53905.6	52252.3	142259	149095	99053.4	99530.9	79690.9	90597.6	280382	278645	113815	131574	55141.9	46981.5	140296	155531	101571	96437.3
PC 44:12	36380	50218.7	168636	170167	307210	280862	40992.4	38391.3	107755	114474	221658	211306	45366.3	46472.4	159305	177782	242379	222448	27141.2	34749.5	123205	126675	183883	179531	43593.8	48746.9	214114	250456	219532	232524	35145.5	34419.2	114294	121005	189735	190688
PC 46:5	40400.9	52555.9	169647	164595	24522.7	26523.4	16632.8	23788.5	104436	88847.1	12035.7	12015.5	57843.4	58819.3	143848	147921	21299.2	23715.4	36027.6	31120.1	84513.8	103751	13992	13461.6	61366.1	65879.2	128541	169063	23754.3	25343.9	14441.6	24876.1	96924.4	109523	7491.91	16304.9
PC O-30:0	6.14453e+06	5.63742e+06	1.33929e+07	1.34633e+07	9.25312e+06	9.97955e+06	3.67104e+06	3.68277e+06	5.65792e+06	5.14947e+06	9.31162e+06	8.98343e+06	4.59086e+06	5.06264e+06	1.21677e+07	1.25255e+07	1.14863e+07	1.05347e+07	3.03795e+06	2.97295e+06	4.34436e+06	4.38828e+06	8.36483e+06	8.87721e+06	6.24029e+06	6.59016e+06	1.02109e+07	1.05031e+07	5.98363e+06	5.86238e+06	3.28499e+06	3.02152e+06	4.2836e+06	3.78714e+06	6.43024e+06	6.46912e+06
PC O-30:1 (1)	582825	573890	585398	589266	438000	428479	577595	605911	365028	343633	393663	422110	587868	550659	588445	584873	425836	467255	493485	503517	339055	392525	376550	416303	688196	651454	487225	545551	351296	380592	494169	479674	348535	368219	360302	376296
PC O-30:1 (2)	3.45618e+06	3.70197e+06	4.08604e+06	4.24083e+06	3.99261e+06	3.96327e+06	3.22346e+06	3.57154e+06	2.61215e+06	2.34843e+06	3.97163e+06	3.83012e+06	3.43405e+06	3.79535e+06	4.13209e+06	4.24219e+06	3.79364e+06	4.09953e+06	3.20285e+06	2.93434e+06	2.37537e+06	2.5475e+06	4.07541e+06	4.11499e+06	3.91072e+06	4.3644e+06	3.90912e+06	3.83574e+06	3.47182e+06	3.0887e+06	3.56011e+06	3.45929e+06	2.43595e+06	2.31668e+06	3.51015e+06	3.52122e+06
PC O-30:4	31721.6	38645.6	33194.6	30167.5	52775.6	55679.4	34188.7	41556.3	29211.1	40748.7	78253.7	77371.2	36509.9	35790.6	37798.5	36464.2	56130.5	66023.9	32729	32027.7	28682.1	31180.2	61124.3	57924.5	33015.5	34846.1	38218.6	40949.1	68116.3	69099.9	31585.4	38052.5	35402.9	35689.5	71682.4	69687.2
PC O-31:0	1.28017e+06	1.47819e+06	2.47108e+06	2.6861e+06	2.48704e+06	2.42026e+06	884944	1.20378e+06	1.55107e+06	1.64914e+06	2.41657e+06	2.65849e+06	1.3027e+06	1.2634e+06	2.918e+06	2.84686e+06	2.35431e+06	1.92719e+06	1.01438e+06	924893	1.81736e+06	1.70396e+06	2.42287e+06	1.94758e+06	1.29213e+06	1.34944e+06	2.97969e+06	2.63958e+06	2.64383e+06	2.4867e+06	973493	889465	1.57413e+06	1.53743e+06	2.32155e+06	2.2257e+06
PC O-31:1 (1)	645819	704344	462815	548654	547694	553273	688798	742129	553687	484092	521213	462057	783693	1.16649e+06	531404	559264	469286	542423	782649	772746	511403	582362	670806	719030	762970	848823	584101	560732	548758	516026	860431	802708	625779	630757	644123	592721
PC O-31:1 (2)	1.10582e+06	1.12928e+06	1.00899e+06	1.18774e+06	1.29301e+06	1.16362e+06	788722	907373	938224	980817	1.16335e+06	1.09017e+06	1.064e+06	1.15216e+06	1.11374e+06	1.10425e+06	1.17148e+06	1.01916e+06	1.01613e+06	1.04359e+06	975343	898156	1.3151e+06	1.37162e+06	1.09239e+06	1.25378e+06	1.34405e+06	1.23788e+06	1.37012e+06	1.12648e+06	977174	1.02324e+06	1.00294e+06	1.17193e+06	1.51497e+06	1.49186e+06
PC O-32:0	7.98654e+06	8.38535e+06	2.10147e+07	2.07002e+07	1.51551e+07	1.63449e+07	4.93213e+06	5.45306e+06	8.30452e+06	7.01187e+06	1.59755e+07	1.70324e+07	7.43597e+06	6.96706e+06	1.46654e+07	1.48076e+07	1.93596e+07	1.70865e+07	4.94654e+06	4.71937e+06	5.80812e+06	6.22103e+06	1.57602e+07	1.66692e+07	8.63925e+06	8.63234e+06	1.3063e+07	1.31215e+07	1.16947e+07	1.1322e+07	4.36245e+06	4.21078e+06	5.44577e+06	5.18497e+06	1.18523e+07	1.0997e+07
PC O-32:1 (1)	1.2958e+07	1.27305e+07	2.19827e+07	2.26286e+07	1.08755e+07	1.07586e+07	1.24935e+07	1.25139e+07	1.24677e+07	1.04527e+07	1.09867e+07	1.09551e+07	1.21137e+07	1.1278e+07	1.73514e+07	1.87454e+07	9.83006e+06	1.01272e+07	1.09881e+07	1.11915e+07	8.84109e+06	9.57431e+06	1.03842e+07	1.10718e+07	1.23962e+07	1.30294e+07	1.24983e+07	1.37375e+07	7.73496e+06	8.74191e+06	1.15172e+07	1.07928e+07	7.91872e+06	8.55534e+06	8.64856e+06	9.22277e+06
PC O-32:1 (2)	5.81521e+06	5.79224e+06	5.34262e+06	5.19935e+06	8.24289e+06	8.30939e+06	4.00473e+06	4.68705e+06	3.46403e+06	3.21036e+06	8.85292e+06	8.80249e+06	5.92003e+06	5.79022e+06	4.39686e+06	5.10101e+06	9.33638e+06	8.70663e+06	4.55548e+06	4.44765e+06	2.73178e+06	2.83672e+06	1.07189e+07	1.08965e+07	6.40658e+06	7.30989e+06	4.96413e+06	4.83975e+06	8.09366e+06	7.59014e+06	4.39966e+06	4.56248e+06	2.72053e+06	2.9523e+06	9.4349e+06	8.41453e+06
PC O-32:2	4.28991e+06	4.29504e+06	3.15667e+06	3.34456e+06	3.37799e+06	2.95854e+06	5.56911e+06	5.16892e+06	2.23348e+06	1.94355e+06	3.19421e+06	2.99438e+06	3.74609e+06	4.41328e+06	2.83263e+06	2.77135e+06	2.87143e+06	2.95225e+06	5.09185e+06	5.33299e+06	2.00249e+06	2.09198e+06	3.08077e+06	3.12495e+06	4.2249e+06	4.45003e+06	2.43095e+06	2.49602e+06	2.73972e+06	3.01722e+06	5.28661e+06	5.13125e+06	2.28016e+06	2.19477e+06	3.18256e+06	3.24874e+06
PC O-32:4	132549	146190	79606.2	78302.3	167732	149953	247823	234924	167710	185448	199715	201872	147055	119218	127138	103292	118743	132633	165382	140704	197047	178511	159034	152083	110089	102439	142823	132352	180397	235880	167417	179720	197527	215172	200445	218066
PC O-33:0 (1)	322140	318635	469402	513513	320076	320774	259416	241952	271130	220870	325615	313102	317929	318379	360950	382690	370832	321592	271309	255195	196509	180876	326270	346680	305137	359287	307853	326802	245729	231756	230404	244156	172599	175188	283724	270745
PC O-33:0 (2)	378787	316774	427291	425960	652176	521254	220006	238231	255271	180962	675012	634185	338501	337921	342640	363146	479202	473000	242511	237765	209590	217381	659705	531374	328383	390186	380528	339812	503108	497590	196578	222877	171459	168320	525797	511358
PC O-33:1	3.52266e+06	3.2622e+06	4.14071e+06	4.20856e+06	2.67781e+06	2.62572e+06	2.93181e+06	3.14276e+06	2.62362e+06	2.44839e+06	2.74835e+06	2.65803e+06	3.21778e+06	3.19489e+06	3.40958e+06	3.63441e+06	2.44543e+06	2.38868e+06	3.09729e+06	3.49264e+06	2.55772e+06	2.57826e+06	2.56926e+06	2.50916e+06	3.36707e+06	3.04279e+06	3.12782e+06	3.3603e+06	2.81435e+06	2.66035e+06	3.17235e+06	3.1773e+06	2.42415e+06	2.33906e+06	2.75694e+06	2.33153e+06
PC O-33:2	1.64785e+06	1.37535e+06	635719	742176	835220	755620	1.73119e+06	2.11411e+06	636392	656522	720562	897056	2.00175e+06	2.09074e+06	734245	935772	707206	756974	2.56767e+06	2.49241e+06	772093	904001	907361	862839	1.86698e+06	1.75711e+06	623199	619719	874459	1.03055e+06	2.39533e+06	2.37185e+06	961148	918491	969292	1.14777e+06
PC O-34:0	2.21127e+06	2.0087e+06	1.8627e+06	1.75201e+06	2.35043e+06	2.47834e+06	1.65423e+06	1.6258e+06	873245	826994	2.85251e+06	2.87906e+06	1.85727e+06	1.91938e+06	1.49083e+06	1.51907e+06	2.56576e+06	2.21074e+06	1.67307e+06	1.49811e+06	731787	786012	2.38046e+06	2.52691e+06	1.83854e+06	1.93213e+06	1.37798e+06	1.32874e+06	2.05289e+06	1.95073e+06	1.29358e+06	1.19891e+06	627322	622930	2.14801e+06	2.11936e+06
PC O-34:1	2.71847e+07	2.52364e+07	2.93107e+07	3.21092e+07	2.98463e+07	3.16161e+07	2.26965e+07	2.3669e+07	1.8571e+07	1.70331e+07	2.96005e+07	3.05727e+07	2.6035e+07	2.53114e+07	2.52764e+07	2.4443e+07	3.52889e+07	3.26654e+07	2.62577e+07	2.69485e+07	1.42447e+07	1.43106e+07	2.74121e+07	3.12969e+07	2.51528e+07	2.6503e+07	2.22557e+07	2.14385e+07	2.41015e+07	2.2758e+07	2.22524e+07	2.18199e+07	1.37018e+07	1.25995e+07	2.39066e+07	2.4953e+07
PC O-34:2 (1)	4.06148e+06	4.05096e+06	5.79177e+06	5.76416e+06	4.01952e+06	3.91358e+06	3.71106e+06	3.75072e+06	4.95371e+06	4.03667e+06	4.06327e+06	3.86031e+06	4.08304e+06	4.16419e+06	5.00405e+06	5.4379e+06	3.87341e+06	4.11508e+06	4.36272e+06	4.5599e+06	4.09909e+06	4.21061e+06	4.38703e+06	4.85275e+06	4.27715e+06	4.76826e+06	4.15021e+06	4.35384e+06	3.24543e+06	3.34623e+06	4.0015e+06	4.13926e+06	3.78187e+06	3.74078e+06	3.50418e+06	3.3956e+06
PC O-34:2 (2)	1.49693e+07	1.59422e+07	5.53638e+06	5.50653e+06	7.25671e+06	7.5139e+06	1.99213e+07	2.08546e+07	3.86249e+06	3.16055e+06	7.77265e+06	7.72711e+06	1.91729e+07	1.80107e+07	4.41815e+06	4.56737e+06	8.37323e+06	8.15582e+06	2.68818e+07	2.68243e+07	3.44761e+06	3.75786e+06	9.66891e+06	1.01129e+07	1.58248e+07	1.7419e+07	4.08757e+06	4.20835e+06	7.26649e+06	8.1015e+06	2.35509e+07	2.46155e+07	3.38731e+06	3.64641e+06	8.22114e+06	7.40042e+06
PC O-34:3	1.34809e+06	1.49748e+06	1.06131e+06	1.12238e+06	1.08955e+06	1.12708e+06	2.25504e+06	2.03739e+06	1.11647e+06	880746	1.15192e+06	1.18378e+06	1.81055e+06	1.7572e+06	955170	1.13865e+06	1.07894e+06	1.11026e+06	2.51796e+06	2.64617e+06	982999	1.09292e+06	1.39322e+06	1.63307e+06	1.57944e+06	1.7143e+06	864899	992579	1.09821e+06	1.19896e+06	2.67967e+06	2.52646e+06	1.06778e+06	1.17148e+06	1.28924e+06	1.24962e+06
PC O-34:6	40687.3	33655.6	33259.7	34096	64695.5	69513	50959.9	43722.4	51598.2	45438.5	76522.3	84852	38554.2	41748.3	50535.6	51005.7	61993.1	61052.2	36518.2	37200.7	57395.3	53108	54368.1	53823.7	38142.5	36590.3	47841.5	47368.8	68641.6	78050.5	41470.9	34686.6	51677.6	54121	64918.8	73313
PC O-35:1	861235	860030	647170	622822	687709	655349	735421	760504	405418	344319	700803	707797	902658	951581	538321	563230	786951	746662	952762	935734	343707	378862	823553	855591	879348	981362	459111	485946	502405	540822	772090	805301	317489	315251	598990	547650
PC O-35:2 (1)	553006	573430	98959.6	107197	139857	146378	554115	582711	95298.1	75215.7	160627	176221	650785	651147	92621.1	110083	146438	184610	794091	778051	112071	117419	249224	246232	622336	678788	85232.8	84112.7	155060	160422	732477	830552	121960	131955	191208	176530
PC O-35:2 (2)	496096	513111	263283	278791	240271	243848	508581	599270	204086	136213	253499	250047	543652	606002	173644	238697	302841	346461	659074	757769	168777	184570	343425	406957	593419	610426	214148	196480	253845	302118	644016	664406	182581	178270	261084	260748
PC O-35:8	1.79519e+06	1.86065e+06	798295	737533	2.02076e+06	2.02667e+06	2.46853e+06	2.60143e+06	1.00975e+06	1.14665e+06	2.69368e+06	2.78616e+06	2.08627e+06	1.95313e+06	976410	932587	2.06613e+06	1.97268e+06	1.91269e+06	1.82186e+06	1.29835e+06	1.21031e+06	2.59429e+06	2.27919e+06	1.83873e+06	1.90847e+06	914643	922361	2.43201e+06	2.75574e+06	1.89694e+06	2.01128e+06	985569	1.02609e+06	2.4359e+06	2.47384e+06
PC O-35:9	601842	541608	962229	999204	1.30587e+06	1.54576e+06	476019	538725	656106	561920	1.50301e+06	1.31023e+06	467563	510589	1.30011e+06	1.14239e+06	1.74355e+06	1.675e+06	443696	430730	462762	479622	1.25596e+06	1.2282e+06	632510	731555	1.10603e+06	1.11051e+06	1.24989e+06	1.11602e+06	378587	414811	450514	458193	1.23797e+06	1.25109e+06
PC O-36:0	625618	582088	168357	172381	139469	152815	435252	455324	115948	107909	160073	156770	635083	638342	190863	187768	167097	145470	523792	494307	121334	126535	151130	133981	530403	610523	156921	152543	121028	111136	391231	355062	92443.7	92398.6	124485	121868
PC O-36:1	3.93472e+06	3.32532e+06	1.65081e+06	1.65935e+06	1.46298e+06	1.4981e+06	3.73095e+06	3.71221e+06	1.18183e+06	1.08597e+06	1.76489e+06	1.69152e+06	4.0272e+06	3.79243e+06	1.43648e+06	1.55756e+06	2.03272e+06	1.8757e+06	4.20794e+06	4.20582e+06	1.05881e+06	1.04794e+06	2.25961e+06	2.52126e+06	3.67069e+06	3.87116e+06	1.23523e+06	1.23077e+06	1.22315e+06	1.23523e+06	3.46855e+06	3.27054e+06	921749	900074	1.39573e+06	1.34809e+06
PC O-36:2 (1)	4.1265e+06	3.7784e+06	3.63745e+06	3.73628e+06	3.79103e+06	3.88627e+06	3.80756e+06	4.09143e+06	2.54953e+06	2.33869e+06	4.1514e+06	3.91459e+06	3.74199e+06	3.62848e+06	2.6553e+06	2.68847e+06	4.34708e+06	3.88637e+06	3.90865e+06	4.04837e+06	1.86938e+06	1.974e+06	4.37362e+06	5.0338e+06	3.83511e+06	4.01423e+06	2.38841e+06	2.39915e+06	2.91781e+06	2.78132e+06	3.85436e+06	3.80078e+06	1.7902e+06	1.87693e+06	2.965e+06	2.95659e+06
PC O-36:2 (2)	1.81304e+06	1.62281e+06	652943	681809	729926	680003	2.26973e+06	2.2396e+06	479450	427099	810541	790783	1.89477e+06	1.89382e+06	681965	615922	954865	861406	2.32411e+06	2.36287e+06	517056	474807	996732	1.08819e+06	1.72866e+06	1.8472e+06	579534	559377	751954	745006	2.04154e+06	1.97359e+06	462316	439032	775435	803947
PC O-36:3 (1)	5.04543e+06	4.63548e+06	7.15997e+06	6.83589e+06	3.7003e+06	3.65822e+06	6.0187e+06	6.08997e+06	6.36632e+06	6.0937e+06	4.48529e+06	4.55323e+06	5.75279e+06	6.12279e+06	7.64713e+06	7.82563e+06	3.95811e+06	4.21109e+06	6.10502e+06	6.13728e+06	7.14569e+06	8.05811e+06	4.6787e+06	4.74272e+06	5.1036e+06	4.9664e+06	6.49476e+06	6.7408e+06	3.98352e+06	3.76699e+06	6.70705e+06	5.88959e+06	6.65938e+06	6.17539e+06	4.44546e+06	3.9051e+06
PC O-36:3 (2)	2.07739e+06	2.33995e+06	1.56549e+06	1.51139e+06	1.84065e+06	1.82086e+06	2.56833e+06	2.59082e+06	1.01609e+06	804704	1.956e+06	1.9489e+06	2.36141e+06	2.23193e+06	1.22761e+06	1.20787e+06	2.01299e+06	1.93709e+06	2.62519e+06	2.64518e+06	782433	898495	1.97196e+06	2.16107e+06	2.21794e+06	2.39474e+06	1.06786e+06	1.13246e+06	1.48769e+06	1.55368e+06	2.64827e+06	2.86065e+06	817343	810931	1.7336e+06	1.59347e+06
PC O-36:4 (1)	9.57538e+06	1.19091e+07	2.12977e+07	2.24608e+07	1.45181e+07	1.42638e+07	1.37103e+07	1.27226e+07	2.49774e+07	2.0134e+07	1.51018e+07	1.59051e+07	1.09819e+07	1.009e+07	2.21773e+07	2.52381e+07	1.31027e+07	1.25675e+07	1.35176e+07	1.3593e+07	1.95704e+07	2.11065e+07	1.32678e+07	1.42446e+07	8.42849e+06	9.35541e+06	2.26828e+07	2.36302e+07	1.22751e+07	1.41525e+07	1.29949e+07	1.35776e+07	2.18903e+07	2.35715e+07	1.45183e+07	1.39208e+07
PC O-36:4 (2)	2.31938e+06	2.45891e+06	1.64188e+06	1.69887e+06	1.90833e+06	1.80041e+06	3.0151e+06	3.08794e+06	2.2131e+06	1.80927e+06	1.89655e+06	1.73204e+06	2.85228e+06	2.83066e+06	1.62312e+06	1.63187e+06	1.81553e+06	1.68726e+06	4.3459e+06	4.31023e+06	2.23263e+06	2.1212e+06	2.44236e+06	2.56981e+06	2.47741e+06	2.70784e+06	1.98335e+06	1.99192e+06	2.1478e+06	2.16397e+06	4.15885e+06	4.19692e+06	2.69259e+06	2.67064e+06	2.44922e+06	2.31663e+06
PC O-36:5 (1)	2.87115e+06	3.12794e+06	6.04657e+06	6.21591e+06	1.20157e+06	1.23986e+06	2.74541e+06	2.63544e+06	4.59478e+06	4.20711e+06	1.18104e+06	1.33307e+06	2.8241e+06	2.72664e+06	7.2341e+06	7.54831e+06	1.15796e+06	1.19534e+06	3.1529e+06	3.2745e+06	4.55926e+06	4.71186e+06	1.30838e+06	1.41612e+06	2.80242e+06	3.09744e+06	6.65325e+06	6.74887e+06	1.02385e+06	1.05537e+06	2.98231e+06	3.06998e+06	4.16451e+06	4.56473e+06	1.01444e+06	974342
PC O-36:5 (2)	6.02972e+06	8.1314e+06	3.9567e+06	3.93842e+06	9.71701e+06	9.2166e+06	1.07851e+07	1.06984e+07	6.93753e+06	5.80431e+06	9.72279e+06	9.77319e+06	6.68905e+06	6.489e+06	4.68291e+06	5.01678e+06	7.67921e+06	7.47215e+06	1.28374e+07	1.37411e+07	6.47715e+06	6.41658e+06	8.99962e+06	9.4045e+06	5.19982e+06	5.72884e+06	6.78656e+06	6.48771e+06	9.37447e+06	1.20573e+07	1.48238e+07	1.51919e+07	7.83439e+06	7.77774e+06	1.25397e+07	1.24668e+07
PC O-36:6	1.19473e+06	1.29944e+06	813165	908929	571060	584623	1.64369e+06	1.47201e+06	1.00575e+06	996043	534767	487921	1.00547e+06	1.17552e+06	1.29543e+06	1.19052e+06	448671	429502	2.18318e+06	2.29293e+06	1.25672e+06	1.21049e+06	677962	685729	865907	1.05663e+06	1.74406e+06	1.49217e+06	529425	553495	2.42406e+06	2.20682e+06	1.29523e+06	1.33184e+06	567373	628260
PC O-37:8	1.99763e+06	2.00879e+06	235113	216827	1.0271e+06	964399	2.64466e+06	2.4978e+06	285624	289447	1.20416e+06	1.24038e+06	2.28123e+06	2.32763e+06	277329	249481	990251	924195	2.57607e+06	2.67347e+06	338640	330031	1.43418e+06	1.34502e+06	1.85962e+06	2.00599e+06	277681	279826	1.28067e+06	1.31833e+06	2.35434e+06	2.56214e+06	317500	333137	1.2573e+06	1.33359e+06
PC O-38:0	526729	464106	108141	112167	90360.2	83918.3	325966	347025	74316.2	64047.2	96374.5	96896	561288	564804	132321	128497	101023	87321.4	427475	427313	83580.3	82313.4	76216.6	72248.8	507136	541664	110461	102958	71010.3	65187.8	330193	307568	68316	74606.6	62803.7	61201.9
PC O-38:1	850417	771184	355864	332460	331128	380727	772840	757240	266662	264662	367902	376388	974944	900849	355436	345015	418552	399679	855233	845693	271571	275706	369429	384393	931805	912986	283889	299134	288645	270706	709805	713597	233780	218075	275433	300579
PC O-38:2 (1)	243733	202375	188077	192942	246668	256227	194092	192598	121812	149375	256423	273060	215730	208773	159347	172190	288494	247171	179846	171264	85058.9	107796	287610	300950	226858	231710	114055	118631	189967	175001	176854	174927	92155.6	93493.2	199281	202867
PC O-38:2 (2)	260268	243049	159962	152277	190723	233666	250849	223064	140570	118881	237859	254340	299995	291092	139053	160659	300507	280330	284628	311373	130054	151215	272972	306308	279685	297132	142293	152538	186451	164177	249848	243565	118921	125502	171821	185704
PC O-38:2 (3)	129285	106458	87672	83327.5	77481.7	77348.9	136042	126709	70479.9	76199.4	96835.2	94397.1	128052	135010	96924	79981.9	103691	87636.6	139424	144021	75647.5	71308	107494	110800	123519	130921	70333.6	70250.5	89132.7	71794.8	130231	132138	69624.4	66079.2	85373	90832.4
PC O-38:3 (1)	1.66266e+06	1.55345e+06	788677	727220	839613	807748	1.62517e+06	1.71263e+06	748574	602291	942824	1.01299e+06	2.12962e+06	2.19003e+06	749068	810131	1.03077e+06	1.04008e+06	2.30417e+06	2.27928e+06	698567	798039	1.20457e+06	1.38878e+06	1.72023e+06	1.97462e+06	727695	785740	753569	746503	1.86929e+06	1.99628e+06	741368	742041	838374	795626
PC O-38:3 (2)	248067	242624	130322	135070	171072	188424	280499	300907	123276	100851	217970	215026	281432	262830	132270	135008	215657	205890	308622	326837	124940	111274	235723	248828	236932	263319	85886	117894	125143	148956	303532	291352	101298	101913	162771	168027
PC O-38:4 (1)	1.42672e+06	1.37263e+06	1.67821e+06	1.78136e+06	1.78657e+06	1.83546e+06	1.35029e+06	1.48824e+06	1.68739e+06	946798	1.5583e+06	1.50036e+06	1.56709e+06	1.50533e+06	1.44323e+06	1.53007e+06	1.4691e+06	1.48734e+06	1.67858e+06	1.73444e+06	1.37138e+06	1.87145e+06	2.07681e+06	2.38316e+06	1.65202e+06	1.54596e+06	1.63082e+06	1.6743e+06	1.81389e+06	1.92387e+06	1.6639e+06	1.72967e+06	1.77774e+06	1.92756e+06	2.05316e+06	1.84718e+06
PC O-38:4 (2)	4.62506e+06	5.16663e+06	2.75571e+06	3.06442e+06	3.67689e+06	3.23043e+06	5.52056e+06	5.67797e+06	3.56795e+06	3.20481e+06	3.85578e+06	3.74586e+06	4.93202e+06	4.82445e+06	3.34667e+06	3.37148e+06	3.43938e+06	3.28479e+06	6.77126e+06	6.9498e+06	3.29109e+06	3.27425e+06	3.94645e+06	4.4886e+06	4.0261e+06	4.27574e+06	4.04403e+06	3.70618e+06	3.62892e+06	3.62429e+06	6.05149e+06	6.32023e+06	3.9072e+06	3.74908e+06	3.98819e+06	4.05583e+06
PC O-38:5 (1)	7.51771e+06	8.65e+06	1.28381e+07	1.40001e+07	1.00222e+07	1.00537e+07	9.00648e+06	8.48713e+06	1.35764e+07	1.09903e+07	1.09554e+07	1.11113e+07	7.91206e+06	7.24486e+06	1.37821e+07	1.57685e+07	7.75177e+06	7.80248e+06	8.76893e+06	8.94688e+06	1.052e+07	1.11566e+07	9.5076e+06	1.00041e+07	6.99054e+06	7.35076e+06	1.49107e+07	1.49526e+07	8.62201e+06	1.02072e+07	9.42451e+06	9.25717e+06	1.0907e+07	1.22089e+07	1.04358e+07	1.07913e+07
PC O-38:5 (2)	2.87953e+06	2.60957e+06	1.5452e+06	1.7278e+06	1.38274e+06	1.45065e+06	2.58325e+06	2.81649e+06	1.77206e+06	1.60694e+06	1.46354e+06	1.37431e+06	2.92617e+06	2.92321e+06	2.12992e+06	2.02981e+06	1.35404e+06	1.1287e+06	3.58078e+06	3.84137e+06	1.90061e+06	2.10413e+06	1.53287e+06	1.76655e+06	2.85864e+06	2.88214e+06	2.4191e+06	2.434e+06	1.52112e+06	1.63819e+06	3.61535e+06	3.67353e+06	2.39958e+06	2.24649e+06	1.46125e+06	1.50519e+06
PC O-38:5 (3)	434418	788492	174942	1.9329e+06	1.7737e+06	1.93789e+06	913049	862707	290143	119245	1.54369e+06	1.53754e+06	668299	786277	592668	0	1.43787e+06	1.29508e+06	1.02145e+06	1.28674e+06	123359	270535	1.27844e+06	1.35928e+06	698682	660280	919775	575458	2.3816e+06	2.3785e+06	1.14519e+06	894051	390367	497001	2.43757e+06	2.36661e+06
PC O-38:5 (4)	1.94717e+06	2.4271e+06	1.00259e+06	1.06095e+06	1.98043e+06	1.8763e+06	2.46232e+06	2.56559e+06	1.20229e+06	1.06782e+06	1.95171e+06	1.74655e+06	2.31844e+06	2.05635e+06	1.17405e+06	1.18643e+06	1.68785e+06	1.69487e+06	3.36017e+06	3.37114e+06	1.17634e+06	1.18489e+06	1.81669e+06	1.79452e+06	1.83083e+06	2.0922e+06	1.53028e+06	1.4919e+06	2.04681e+06	2.66102e+06	3.346e+06	3.67634e+06	1.28416e+06	1.35048e+06	2.7065e+06	2.38575e+06
PC O-38:6	1.13392e+06	1.20643e+06	1.31467e+06	1.50936e+06	676959	705242	1.04123e+06	976872	1.38313e+06	1.31472e+06	684127	575336	804694	802857	1.65265e+06	1.47852e+06	536440	553414	966661	850108	1.38892e+06	1.29996e+06	755925	650892	777637	851519	1.66704e+06	1.6517e+06	503310	536189	973940	954622	1.44078e+06	1.488e+06	540583	589258
PC O-38:7	2.16046e+06	2.29947e+06	2.09644e+06	2.1038e+06	3.82086e+06	3.44982e+06	2.55217e+06	2.43591e+06	2.19952e+06	1.72949e+06	3.24162e+06	3.56505e+06	2.34131e+06	2.17055e+06	2.42744e+06	2.58507e+06	3.66083e+06	3.49103e+06	3.41691e+06	3.70875e+06	1.87484e+06	2.12178e+06	3.34126e+06	3.73463e+06	2.07459e+06	2.14635e+06	3.16017e+06	3.07514e+06	3.57363e+06	4.09381e+06	3.33324e+06	3.34802e+06	2.15245e+06	2.40262e+06	4.27624e+06	4.10623e+06
PC O-39:8	74496.1	72109.2	0	1692.21	45899.9	43933.1	59448.8	77015.6	3139.86	3184.87	54192.7	58192.1	71292.7	71048.3	0	0	64880.8	63047.6	64461.1	57147.7	0	7091.15	87587.4	85673.5	76544.1	67859	0	0	34087.9	40153.7	63704.3	58993.5	3164.78	2031.34	51684.2	42796.6
PC O-40:0	505647	491672	108427	106429	42543.4	51218.6	292146	292554	76069.3	75334.4	41497.4	44503.9	597564	588295	147100	141470	53713.6	40533.3	471809	449207	106477	107486	35535.2	35483	510733	569925	112922	128968	38485.2	34225.7	308747	297464	75498.1	83276.6	31012.2	31446.4
PC O-40:1	748290	623440	347169	347703	196519	220756	510003	550812	210000	197812	196347	195070	718367	685771	399993	388370	226581	195942	568032	571161	264584	255588	144728	152111	754269	758333	322759	326078	150234	131889	489090	471575	206767	208465	133694	131090
PC O-40:2	323379	275236	134877	136747	107589	136175	245992	198155	90935.4	93886.8	122601	111348	260937	251311	154287	141619	126093	117407	180624	176791	104838	89580.4	95765.4	104703	310750	297650	117059	129474	88627.2	80938.1	193647	186936	72483.6	79122.9	88950.8	91624.3
PC O-40:3	275377	257728	146108	137207	178781	174088	279053	282404	148646	134045	180922	201647	340994	322891	149898	161395	218484	215965	366414	366980	165064	173881	189930	213930	335370	360673	159139	144103	152437	145778	339214	332275	149919	167014	160583	170692
PC O-40:4 (1)	185909	195191	374679	435968	1.14782e+06	1.18313e+06	149437	147783	211674	180921	1.00212e+06	1.05043e+06	188679	181162	372079	373385	1.05888e+06	1.04911e+06	168747	167680	177978	182488	839845	975385	204716	205270	334449	348479	1.17685e+06	1.02186e+06	177258	161481	167964	169301	960928	1.03537e+06
PC O-40:4 (2)	608624	648963	335298	332593	465501	477291	765896	749189	539405	502366	516605	533810	741731	677058	401518	419898	376076	376508	872944	821366	617668	609343	463370	486890	643382	647666	464842	457549	529104	544076	861290	833106	612904	644333	595933	589514
PC O-40:5 (1)	834717	706180	1.05058e+06	1.06986e+06	2.33082e+06	2.37419e+06	617708	539021	589019	544473	2.49186e+06	2.37686e+06	838005	785070	951445	1.1091e+06	2.21383e+06	2.26223e+06	759781	755262	482389	535164	2.13499e+06	2.28984e+06	901046	1.01451e+06	991228	997054	2.45007e+06	2.60312e+06	801025	632409	472863	505592	2.31182e+06	2.26853e+06
PC O-40:5 (2)	1.70569e+06	1.72409e+06	977780	1.06897e+06	1.01462e+06	977700	1.71902e+06	1.78768e+06	1.00444e+06	872752	836324	1.00922e+06	1.88301e+06	1.88439e+06	1.25372e+06	1.30504e+06	1.19197e+06	950658	2.44006e+06	2.6484e+06	876434	861129	825420	917612	1.71036e+06	1.82258e+06	1.48826e+06	1.3416e+06	940882	882816	2.15586e+06	2.16428e+06	940492	874704	875694	891694
PC O-40:6 (1)	1.25237e+06	1.29565e+06	1.64813e+06	1.71831e+06	1.05236e+06	1.00041e+06	1.27099e+06	1.29227e+06	1.76123e+06	1.40052e+06	1.01444e+06	1.02086e+06	1.2378e+06	1.20635e+06	1.60643e+06	1.93668e+06	773847	833021	1.27013e+06	1.21691e+06	1.26758e+06	1.33962e+06	957551	1.0636e+06	1.23855e+06	1.24094e+06	1.77131e+06	1.78143e+06	905239	1.05557e+06	1.46089e+06	1.33482e+06	1.29596e+06	1.43605e+06	1.09431e+06	1.12571e+06
PC O-40:6 (2)	300790	273795	453395	406845	1.97966e+06	1.93549e+06	686550	122417	119649	100609	1.71442e+06	1.72929e+06	355387	412210	270604	347082	2.21784e+06	2.35772e+06	316899	273648	158501	178183	1.36572e+06	1.5588e+06	416606	311535	361820	386195	1.61346e+06	1.6219e+06	297971	351601	196769	201084	1.40864e+06	1.60274e+06
PC O-40:6 (3)	2.62077e+06	2.54654e+06	2.3506e+06	2.49369e+06	3.04136e+06	3.05821e+06	2.03193e+06	2.18092e+06	1.85465e+06	1.60978e+06	2.94021e+06	2.68088e+06	2.60247e+06	2.71256e+06	2.77859e+06	3.04925e+06	2.96338e+06	3.12661e+06	2.87142e+06	3.17886e+06	1.49776e+06	1.6555e+06	3.25595e+06	3.50809e+06	2.60691e+06	2.89698e+06	3.02417e+06	3.21195e+06	2.79891e+06	2.93972e+06	2.7356e+06	2.54317e+06	1.57835e+06	1.74153e+06	2.88949e+06	3.21896e+06
PC O-40:7 (1)	1.17944e+06	1.3073e+06	2.95148e+06	2.9016e+06	4.31613e+06	4.17994e+06	1.03336e+06	1.10735e+06	2.50755e+06	1.89121e+06	4.21576e+06	4.0254e+06	1.0253e+06	1.21129e+06	2.79612e+06	2.90378e+06	3.92483e+06	4.15947e+06	1.07872e+06	1.06215e+06	1.99924e+06	2.15801e+06	3.86221e+06	4.06362e+06	1.11027e+06	1.22522e+06	2.57152e+06	2.70295e+06	3.20907e+06	3.05756e+06	1.08327e+06	1.04032e+06	1.91697e+06	1.93054e+06	3.21127e+06	3.23661e+06
PC O-40:7 (2)	1.56103e+06	1.28022e+06	934100	955889	1.35181e+06	1.64624e+06	1.13582e+06	1.18456e+06	845623	830097	1.40529e+06	1.35698e+06	1.41299e+06	1.47235e+06	1.10009e+06	1.17733e+06	1.54949e+06	1.59138e+06	1.70098e+06	1.9713e+06	862833	995973	1.23663e+06	1.39024e+06	1.4685e+06	1.29056e+06	1.43409e+06	1.27425e+06	1.64028e+06	1.63324e+06	1.51789e+06	1.56842e+06	916000	1.0332e+06	1.65207e+06	1.55053e+06
PC O-40:8	529971	544153	774767	806723	1.34264e+06	1.33655e+06	516061	457502	598481	543814	1.18971e+06	1.15193e+06	435643	453372	861160	889481	1.33074e+06	1.25468e+06	512713	517340	573685	580634	980283	1.0903e+06	518549	600524	951894	988906	1.0384e+06	1.04714e+06	525857	517935	568324	570563	1.25349e+06	1.17755e+06
PC O-42:1	441200	378809	112345	109811	30360	30675.5	279694	270515	52420.7	48078.9	24205.9	28570.4	480709	459132	134819	124259	36185.3	32612.4	347871	361835	70075.6	67959.6	24663	24859.7	511612	508693	97583	106412	18477.1	16810.6	296199	312451	48335.2	51794.6	16643	12912.4
PC O-42:2	363204	301824	133854	141237	79491.9	68490.2	220383	224455	89729.5	83238.4	63389.8	72860.3	282938	293570	148530	148471	82739.7	77116	175046	193855	94347.5	96956.1	64631.5	73883	368567	350165	114421	112958	51903.3	54419.6	210789	214390	71675.8	74514	50449	48915.8
PC O-42:3	143270	126581	41227.9	34653.7	40367.8	33606.7	126660	134334	51951.5	44153.8	51147.9	55290.5	185562	173761	42766.8	43853.1	38596.9	44353	155886	166936	55080.2	48380.6	53278.7	53448.8	180505	190510	36673.9	41365.4	34930.8	44655.2	155869	151740	51484.2	44433.1	44285.9	45531.7
PC O-42:4	341408	412042	142137	138777	163537	185917	422805	397668	206711	190138	186801	202034	439847	418253	177592	180865	151515	159701	458832	458012	241882	239652	164009	179120	388442	375629	184899	183972	200273	217710	449027	431566	245158	225595	208510	208627
PC O-42:5	451534	458024	248514	252498	208657	208656	506964	445550	287050	278127	228226	238591	487898	485119	282167	304254	208064	184220	517522	516692	319915	333248	201549	216739	496764	487571	295549	299451	213550	221697	510594	490371	295441	331074	226610	225861
PC O-42:6	440542	450078	314081	375675	417835	430284	354587	326302	341824	273482	391481	389813	505758	498190	335167	359298	455883	443933	467252	493494	308347	334324	411667	463954	463062	506167	369240	388358	412577	415230	408875	388920	325014	333757	428866	415512
PC O-44:3	96942.7	77243.7	16915.5	12741	6478.21	11527.9	76028.5	75791.2	20828.8	14908.8	4707.51	0	132459	136803	17011.6	23926.6	9108.51	10501.8	122020	113009	19320.6	23156.6	10389.6	7964.14	116042	125124	15800.2	19530.6	3625.81	4147.57	101961	104492	22131.9	21005.2	4175.86	4102.12
PC O-44:4	320711	334202	51332.8	53656	28024.7	26577.2	265195	265184	80993.3	65848.3	32009.3	34725.6	375403	380210	84387.1	85885	21887	24738.9	380116	359745	108922	102897	25900.5	26427.8	349602	376012	81191.1	77994	25231.1	25016.2	328184	324853	97711.4	103585	27677.2	29647.2
PC O-44:5	354930	379011	199002	180842	150319	154965	347749	345065	231038	216566	146244	157016	383978	373695	249320	270117	118546	128613	374455	367651	264687	260085	124629	121763	375323	395533	234092	248589	132865	140294	385000	390496	243653	237553	126838	140325
PC O-44:6	142316	131437	66250	61491.3	89193.5	85211.3	130025	117947	76070.9	60770.6	102856	98736.8	162624	157409	89093.9	79082.3	84140.5	99829.2	156423	152295	70646.3	77940.9	91193.8	95604	153043	162142	75742.4	82702.2	83986.4	96786.2	135401	134632	67481.6	67932.3	86184.2	89013
PC O-46:6	102033	87847.3	53735.2	49259.8	22235.9	26132.4	79491.9	67197.6	43556.9	39749	19649	17955	95538.7	94182.3	74522	65798	13391.7	15769.9	76475.1	77517.5	49016	55220.2	14517.6	15066.4	103443	112971	54992.6	56557.7	18200.5	17084.6	86885	76714.8	43604.6	45258.4	13035.6	11620.5
PC O-46:7	97930.4	91332.7	72109.4	77684.3	68700.6	64176.6	70261.8	63280	61640.1	55218.2	61949.3	65845.7	93610.6	88454.6	100572	100648	66722.7	70248.8	68475.4	75523.2	64644.1	67864.7	47812.1	53104.9	102029	104534	85495.3	92845.1	49705.3	45898.6	69104.9	66877.2	56854	59279.7	41579.8	43035.9
SM 31:1;2O	54349	58203.7	33813.5	33813.4	51221.9	45548.1	53621.5	49649.5	26848.8	27065.9	39571.4	30479.5	37784.2	50838.7	39636.6	33515.5	48495.1	49478.6	30989.4	39234.5	34892.1	31607.5	49331.9	46928	55300.6	55191.3	47848.4	28864.9	67358	64656.3	45853.9	50372.5	37639.5	36565.6	66985.5	72178.2
SM 32:1;2O	2.5111e+06	2.62078e+06	2.18934e+06	2.11512e+06	3.10871e+06	3.09262e+06	1.95924e+06	1.98318e+06	1.94354e+06	1.65422e+06	2.77834e+06	2.82136e+06	2.24548e+06	2.30704e+06	2.35436e+06	2.27131e+06	3.23334e+06	3.31416e+06	1.78281e+06	1.94687e+06	2.08244e+06	2.06331e+06	2.93158e+06	2.97273e+06	3.13913e+06	2.90822e+06	2.67077e+06	2.16832e+06	3.24727e+06	3.80378e+06	1.91729e+06	2.21538e+06	2.0814e+06	2.28681e+06	3.46742e+06	3.59553e+06
SM 32:2;2O	122421	125863	71476.9	63736.7	95954.1	76802.5	102111	117995	67468.4	58556	63590.1	66489.4	102321	105577	80432.2	77848.3	98826.7	117072	71864.8	85394.5	87463	66563.5	104763	99421.3	121368	132570	104220	61924.3	129656	147303	87943.1	107811	100925	95229.4	149086	151558
SM 33:1;2O	1.14018e+06	1.12974e+06	1.18442e+06	1.23613e+06	1.30808e+06	1.26436e+06	962564	1.03099e+06	1.18195e+06	1.0619e+06	1.21673e+06	1.22879e+06	1.21991e+06	1.20397e+06	1.26304e+06	1.27235e+06	1.28931e+06	1.21992e+06	919195	957886	1.34479e+06	1.28495e+06	1.23864e+06	1.26377e+06	1.38146e+06	1.38435e+06	1.29545e+06	1.19122e+06	1.35304e+06	1.4978e+06	1.02437e+06	1.02949e+06	1.35857e+06	1.3588e+06	1.62522e+06	1.57211e+06
SM 34:0;2O	3.60711e+06	3.32815e+06	2.25007e+06	2.34853e+06	1.29651e+06	1.17356e+06	3.29586e+06	3.04877e+06	2.95508e+06	2.53554e+06	1.76484e+06	1.75872e+06	3.71787e+06	3.63823e+06	1.66941e+06	1.58502e+06	1.72614e+06	1.49672e+06	3.86479e+06	3.57523e+06	2.8197e+06	2.86703e+06	2.4874e+06	2.84949e+06	4.08523e+06	4.38656e+06	1.38565e+06	1.41326e+06	1.3369e+06	1.1975e+06	3.47934e+06	3.4597e+06	2.99266e+06	3.32541e+06	1.85301e+06	1.63977e+06
SM 34:1;2O	3.41014e+07	3.16728e+07	5.45902e+07	6.40018e+07	5.15754e+07	5.6586e+07	2.01412e+07	1.99283e+07	5.63026e+07	4.68239e+07	4.80035e+07	4.53681e+07	2.91663e+07	3.2898e+07	6.2796e+07	6.21053e+07	5.70921e+07	6.1171e+07	2.20699e+07	2.29722e+07	5.59821e+07	5.37088e+07	5.18134e+07	5.39749e+07	3.46711e+07	3.68004e+07	6.3898e+07	5.79463e+07	5.25378e+07	4.62082e+07	2.2794e+07	2.0651e+07	5.94558e+07	5.76863e+07	5.07408e+07	5.58707e+07
SM 34:2;2O	2.56361e+06	2.6485e+06	2.47225e+06	2.24394e+06	2.81075e+06	2.7326e+06	2.06713e+06	2.50225e+06	2.19804e+06	1.82082e+06	2.39198e+06	2.4975e+06	2.52976e+06	2.72565e+06	2.49845e+06	2.55021e+06	2.83045e+06	2.9306e+06	1.71882e+06	1.9804e+06	2.4406e+06	2.41185e+06	2.81203e+06	2.80848e+06	3.18528e+06	3.3021e+06	2.9199e+06	2.19133e+06	3.24399e+06	3.59155e+06	2.16774e+06	2.26981e+06	2.86411e+06	2.54557e+06	3.55075e+06	3.53293e+06
SM 34:2;3O	75952.1	87963.2	48788.2	43781.6	59925.1	50569.6	81778.1	91538.2	44232.5	41589.2	53027.1	53448.1	73798.9	77597.8	56520.8	50391.5	53976.1	55198.6	58580.6	70677.1	58865.8	48874	58496.1	71578.6	93912.4	89468.7	67377.5	45811.3	89962.4	91490.2	76320.8	81294.2	67150.3	62791.7	89733.6	97743.5
SM 36:1;2O	3.00707e+06	2.9206e+06	5.5574e+06	6.79869e+06	2.3673e+06	2.60612e+06	1.25049e+06	1.29432e+06	7.08681e+06	5.76004e+06	2.20948e+06	2.16123e+06	2.8894e+06	3.05298e+06	5.75093e+06	5.75359e+06	2.42944e+06	2.30644e+06	1.80997e+06	1.73601e+06	6.67561e+06	6.90468e+06	2.91771e+06	3.10866e+06	3.48067e+06	3.44076e+06	6.73766e+06	6.92785e+06	3.0026e+06	3.00027e+06	1.68567e+06	1.59038e+06	8.47219e+06	8.55008e+06	3.35025e+06	3.26004e+06
SM 36:2;2O	836819	904295	1.72216e+06	1.68903e+06	633950	692962	502786	550669	1.69682e+06	1.50316e+06	570087	693856	771194	813182	1.64882e+06	1.64419e+06	672446	696537	516531	533173	1.66392e+06	1.74434e+06	745637	833194	972468	1.05002e+06	1.68493e+06	1.53819e+06	831479	913006	548176	577799	1.73376e+06	1.85627e+06	840977	920853
SM 38:1;2O	785251	728842	517228	506333	392802	385118	449600	513059	581287	443675	436273	409373	739202	777946	472585	576988	432091	453153	549626	511590	602312	612824	536969	524122	860464	815022	528236	528564	413464	436135	485770	513378	542851	625574	523915	508569
SM 38:4;3O	1.78722e+06	1.53232e+06	1.9303e+06	2.12044e+06	2.0356e+06	2.02102e+06	1.15718e+06	1.2282e+06	1.15702e+06	924509	1.90158e+06	1.90775e+06	1.67656e+06	1.7483e+06	1.48903e+06	1.56015e+06	2.35207e+06	2.23904e+06	1.63357e+06	1.80281e+06	743854	749776	1.77907e+06	2.26521e+06	1.71478e+06	1.80328e+06	1.39578e+06	1.37462e+06	1.41331e+06	1.31309e+06	1.56462e+06	1.46805e+06	788530	749232	1.49394e+06	1.63267e+06
SM 40:0;2O	282046	272164	62724.1	60843.8	36136.5	40934.8	702184	602030	57628.3	59088.2	51193.2	48058.7	336102	320761	62766.5	58086.1	39270.7	37513.6	589578	569874	83908.1	92587.8	69425.4	70970.2	247668	240048	56612.8	58610.4	37900.3	44516.1	414758	428003	72322.6	82960.2	46030.4	47864.4
SM 40:1;2O	5.34911e+06	5.02728e+06	3.36846e+06	3.34224e+06	2.57601e+06	2.54108e+06	4.53349e+06	4.16065e+06	3.32293e+06	2.57117e+06	2.55615e+06	2.66546e+06	5.1825e+06	4.86727e+06	3.52345e+06	4.10765e+06	3.04636e+06	2.98534e+06	4.53425e+06	4.34964e+06	3.39417e+06	4.00265e+06	3.51108e+06	3.5526e+06	5.06209e+06	5.37139e+06	3.74888e+06	3.93933e+06	2.58947e+06	2.65683e+06	4.08472e+06	4.17449e+06	3.37704e+06	3.61142e+06	2.54247e+06	2.84086e+06
SM 40:2;2O	1.16607e+06	1.12281e+06	768190	802573	905283	918036	778582	837621	809283	677311	917066	895375	1.11624e+06	1.2902e+06	690385	808676	1.01089e+06	988017	901354	900406	883182	798950	953334	983491	1.4003e+06	1.36475e+06	808578	810804	806437	849632	954797	943470	872982	980290	928569	1.02023e+06
SM 41:1;2O	964505	937320	678046	667240	461641	490607	1.00726e+06	1.04365e+06	735846	711942	512048	534018	892531	960705	837509	881472	531289	495470	968077	963964	906043	891909	545226	544121	886462	925034	842740	832154	525079	490524	956612	931218	843743	829477	497821	494514
SM 41:2;2O	581593	572125	929047	999902	916425	946846	465594	456371	844571	750445	922382	892806	504120	531631	933452	980481	1.06489e+06	1.06816e+06	386451	358216	864297	866514	1.04618e+06	1.03498e+06	639597	659183	1.01493e+06	1.03788e+06	894213	894910	411207	409085	866329	863786	928838	969526
SM 42:0;2O	547171	484735	80565.7	70174.7	16434.7	19484.8	2.27061e+06	2.14533e+06	125430	121854	36595.4	35567.6	573970	570789	65042.6	73724.2	22658.6	23818.6	1.49655e+06	1.61189e+06	140703	160050	45504.3	50156.2	382568	386628	51509.8	54526.6	22996.1	19964	1.47277e+06	1.4215e+06	152032	143620	24217.8	25297.4
SM 42:1;2O (1)	286321	261889	231749	230915	106550	108142	652663	582081	237765	221735	169314	168315	267457	258484	173398	187521	143171	133313	388992	402812	271474	264993	211228	230105	252260	238585	156526	165438	113465	105047	410219	399804	268661	249052	141622	141706
SM 42:1;2O (2)	1.03289e+07	1.04775e+07	8.65503e+06	8.76941e+06	2.3246e+06	2.48815e+06	1.09988e+07	1.09891e+07	8.95378e+06	7.46875e+06	2.68066e+06	2.72213e+06	9.41887e+06	9.56525e+06	1.00528e+07	1.08475e+07	3.07766e+06	2.83394e+06	1.18207e+07	1.11017e+07	1.00375e+07	1.09041e+07	3.14658e+06	3.03092e+06	9.00894e+06	9.66404e+06	9.35739e+06	9.85074e+06	2.31531e+06	2.11649e+06	1.05096e+07	1.00444e+07	9.4671e+06	1.00103e+07	2.19207e+06	2.2614e+06
SM 42:2;2O	6.9736e+06	6.57873e+06	1.73519e+07	1.78057e+07	1.40882e+07	1.35575e+07	5.40118e+06	5.07888e+06	1.3228e+07	1.09402e+07	1.28276e+07	1.33335e+07	6.02351e+06	5.75942e+06	1.52577e+07	1.5822e+07	1.70946e+07	1.77208e+07	4.47929e+06	4.53728e+06	1.21864e+07	1.30599e+07	1.43194e+07	1.49326e+07	7.25176e+06	7.27679e+06	1.57593e+07	1.73974e+07	1.17159e+07	1.25753e+07	4.94093e+06	4.97158e+06	1.30687e+07	1.29777e+07	1.22446e+07	1.26776e+07
SM 43:1;2O	169340	159733	227741	222169	40968.7	47714.5	175118	177741	224682	220289	45827.7	42891.3	148650	145147	293331	309797	55881.8	45476.4	180042	177377	321634	294865	46413.4	48851.7	140689	146905	272555	264034	41620.1	38163.9	178243	168676	270287	274521	34650.4	36053.4
SM 43:2;2O	133802	132948	397207	384784	155950	157216	121756	128361	304846	317927	162149	151460	111332	108780	441877	454542	188404	180938	102464	99145.2	383758	339993	150468	153694	125681	125710	443817	441880	156569	141783	108099	108006	332217	335241	147143	142271
SM 44:1;2O	179298	190716	323753	319663	23183.9	30161.6	201354	203356	301920	299908	36317.6	32534.4	163103	170130	409991	435646	34447.6	30749.6	207221	202482	417542	378048	37336.4	30424.1	156737	151182	379224	375768	27581.3	23290.8	192578	172475	336265	340027	20200.7	26891.8
SM 44:2;2O	161307	148212	988776	922048	151601	167506	126638	140229	585003	518638	175615	175599	124779	122631	862517	974973	196934	173321	111746	112739	625170	655614	169617	181810	134501	147998	872214	920009	131257	125034	130448	124102	602060	642121	133425	135796
TG 42:0	22701.6	16303.6	45554.3	37994.4	18908.8	19604.6	162756	110817	80492.4	74564.8	23792	20357.2	19958.2	21375.4	42972.7	41461.9	20429.8	18238.5	110008	110098	91048.9	94991	19975.3	21245	21913.7	20588.5	41570.7	38255	22420.5	21060.1	199026	176713	88886.2	81233.8	20293.1	18149.3
TG 44:0	118326	97487	337176	351822	66235.9	71537.2	1.00488e+06	643974	963997	857797	80307	85467.2	101339	113634	334496	397998	97639.6	78399	690146	755499	1.18221e+06	1.02421e+06	95174.7	116190	105184	98977.8	387685	403741	86303.5	73186.9	1.13348e+06	1.15931e+06	1.15596e+06	1.0715e+06	96922.3	92523.3
TG 44:1	56590.9	35743.8	117173	97193.5	39455.9	32470.2	259607	188486	209080	181953	47486	44564.1	37228.4	35252.9	91642.9	105707	63277	26658.1	171163	186807	195605	180324	36299.1	40518.6	47670	39654.8	103575	100538	50655.5	56162.9	321057	318851	189475	174722	47136.5	41492.7
TG 45:0	52090.3	43998.7	101915	82196.2	41895.8	31204.7	229536	163616	239475	207667	45149.1	50313.4	49675.2	40931.4	96051.6	119911	66822.6	32757.3	176980	193700	275850	256337	42139.2	51083.3	47680.8	43990.7	115930	104311	51600.3	48216.2	233670	262584	284099	252825	40298.3	47154.7
TG 45:1	51999.4	22141.5	72407.5	48127.8	34799.6	24043.1	162313	104311	132040	127660	38345.9	27826.8	20572.6	24373.5	51195.3	83365	68873.9	24368	82602.9	93115.6	163116	120354	26879.7	35234.5	34090.7	22436	84754.5	69486.8	49919.7	40080.8	149503	139160	158186	125320	31136.6	25516.5
TG 46:0	393943	410363	1.65765e+06	1.49017e+06	224837	235807	4.19718e+06	2.69816e+06	4.51546e+06	4.4726e+06	308871	311055	534429	461795	1.39762e+06	1.60607e+06	323473	256722	3.04682e+06	3.49854e+06	5.25791e+06	4.74214e+06	445971	427530	373705	412509	1.51629e+06	1.54513e+06	250647	249559	3.78451e+06	3.94367e+06	5.01159e+06	4.77338e+06	335885	322649
TG 46:1	294331	272076	1.0659e+06	1.07004e+06	233651	219761	1.80369e+06	1.21357e+06	2.9236e+06	2.45997e+06	276589	265094	258622	242684	969108	1.18713e+06	280917	192097	1.37115e+06	1.53922e+06	2.62969e+06	2.57934e+06	275376	330585	263810	252621	1.19716e+06	1.20573e+06	261707	240723	2.36279e+06	2.15807e+06	2.89626e+06	2.8457e+06	297645	295658
TG 46:2	69243	45671.6	119595	107431	50957.5	36717.8	241533	156914	193752	192553	56782.6	55187.5	41058.3	38189	98061.5	112920	106206	33946.2	148768	174735	206834	178753	41405.3	51766.1	49532.3	40634.6	119225	122782	70612	61881.6	297287	289736	187756	194091	57336.9	53949.1
TG 47:0	157667	155527	359417	339596	96064.4	93819.1	841039	582984	953915	938473	136818	140946	208295	167022	362101	415964	132788	78060.9	745856	871533	1.27593e+06	1.19289e+06	137032	164190	210513	245597	563282	579589	276688	219022	977355	975255	1.33033e+06	1.25298e+06	240271	179732
TG 47:1	189070	132349	388761	316594	138619	114238	612359	473086	974318	768511	147062	152187	139460	122154	345490	411662	195621	101310	535175	554934	963326	901839	135589	165061	148332	124513	450381	441813	159164	161342	804716	753708	1.06047e+06	949448	165708	153097
TG 48:0	980749	1.18705e+06	3.75651e+06	3.49116e+06	401582	478539	9.36321e+06	7.11751e+06	1.0343e+07	1.10694e+07	680071	774827	1.4692e+06	1.33211e+06	3.3892e+06	3.56928e+06	654600	532047	7.32048e+06	8.79585e+06	1.36322e+07	1.05718e+07	1.23268e+06	1.20551e+06	891603	1.071e+06	3.21183e+06	3.32391e+06	505001	508957	6.50094e+06	7.06627e+06	1.0521e+07	1.06415e+07	656331	684587
TG 48:1	1.18938e+06	1.32112e+06	5.99707e+06	5.17376e+06	841936	837691	8.15236e+06	5.58965e+06	1.7232e+07	1.4599e+07	1.14265e+06	1.25057e+06	1.46256e+06	1.22679e+06	4.86149e+06	5.73933e+06	928902	868077	7.57455e+06	8.13886e+06	1.50407e+07	1.52783e+07	1.42728e+06	1.54549e+06	1.11846e+06	1.16486e+06	5.66133e+06	5.98701e+06	898196	975744	1.03091e+07	1.02639e+07	1.66616e+07	1.64275e+07	1.31035e+06	1.34961e+06
TG 48:2	298151	305289	1.13454e+06	1.16478e+06	231803	206028	1.35363e+06	947271	2.79191e+06	2.44717e+06	271041	300087	281806	237863	1.02171e+06	1.21827e+06	252746	186611	1.11468e+06	1.18037e+06	2.37991e+06	2.31974e+06	266969	285359	247695	241959	1.36547e+06	1.35261e+06	243629	261671	1.82912e+06	1.8143e+06	2.61853e+06	2.61414e+06	332388	320349
TG 48:3	38833.1	30220.5	60934.6	39119.4	36767.8	24240.2	139305	109961	143944	125678	39669.4	35929.1	27221	26171.3	55399.3	67136.8	53763.6	19847.4	110011	116447	173157	130017	24042.2	34786.9	36733	23737	71837.7	79050.2	39989.8	40252.9	209152	196232	168338	151423	42331.8	38943.3
TG 49:0	132435	175181	236316	209872	58176.4	66417.2	959901	852501	713562	833012	76185.9	106972	206201	155490	262000	251226	86158.8	50564.3	770012	927450	1.02595e+06	745076	143416	130444	101241	111947	287829	275941	81866.5	66176.5	631292	633666	793538	823910	94686.3	91417.1
TG 49:1	424112	473650	1.38741e+06	1.43798e+06	276018	266881	1.90557e+06	1.41775e+06	4.42937e+06	3.66112e+06	323496	346281	579569	461128	1.41693e+06	1.49672e+06	330937	210938	2.40678e+06	2.66938e+06	4.39535e+06	4.61289e+06	453892	537150	594050	624784	2.43321e+06	2.4305e+06	668497	650164	3.4176e+06	3.18694e+06	5.93222e+06	5.92973e+06	699112	616225
TG 49:2	161679	137097	430611	429083	120011	107237	488743	391336	1.1091e+06	938339	131274	142713	127270	113210	399239	484989	169567	88349.8	426132	456627	928379	883633	124816	142758	119096	110910	560953	545594	140687	143627	651035	646068	1.11038e+06	1.02889e+06	172649	153780
TG 50:0	1.08819e+06	1.33689e+06	1.79238e+06	1.77172e+06	245845	285967	9.26907e+06	7.02045e+06	5.38621e+06	6.88961e+06	529423	521541	1.67044e+06	1.5477e+06	1.87556e+06	1.9117e+06	366076	265261	6.46915e+06	8.74907e+06	7.9288e+06	5.68315e+06	870638	751119	735449	979574	1.77898e+06	1.7525e+06	320674	261012	4.37558e+06	4.33923e+06	5.42373e+06	6.57326e+06	414054	363374
TG 50:1	3.15478e+06	3.79172e+06	1.43724e+07	1.34237e+07	2.03548e+06	2.16218e+06	2.01514e+07	1.5618e+07	4.9398e+07	4.30338e+07	3.21632e+06	3.41608e+06	4.49575e+06	3.75026e+06	1.28919e+07	1.42459e+07	2.31808e+06	2.23165e+06	2.31112e+07	2.47754e+07	4.85782e+07	4.47612e+07	4.91032e+06	5.32926e+06	2.89779e+06	3.23645e+06	1.52105e+07	1.51441e+07	2.25496e+06	2.58332e+06	2.58613e+07	2.57856e+07	5.18385e+07	4.97223e+07	3.51194e+06	3.54281e+06
TG 50:2	1.32605e+06	1.45878e+06	7.09627e+06	6.16741e+06	1.05477e+06	1.06227e+06	5.69548e+06	4.21865e+06	1.84633e+07	1.62647e+07	1.39724e+06	1.51359e+06	1.46476e+06	1.18588e+06	5.80684e+06	6.95007e+06	1.01304e+06	971101	5.8074e+06	6.08802e+06	1.43543e+07	1.49218e+07	1.51208e+06	1.63829e+06	1.0511e+06	1.13535e+06	7.65499e+06	7.67839e+06	1.07417e+06	1.27085e+06	7.85122e+06	7.883e+06	1.69863e+07	1.6818e+07	1.6278e+06	1.58183e+06
TG 50:3	183700	212680	634273	609545	169129	174693	682888	520629	1.72188e+06	1.44412e+06	205936	204831	171939	160419	611025	708586	166716	124426	631886	651093	1.36956e+06	1.34579e+06	183416	186125	152019	163015	932277	817398	188689	230639	921150	979439	1.60821e+06	1.59365e+06	247940	236283
TG 50:4 (1)	24659.2	23848.5	58782.7	48237.6	22072.3	25761.6	93423.3	69400	170728	148698	23495.1	20000.4	26304.4	23349.2	67064.9	75658.9	15573.7	17504.1	91281.6	95828.5	180217	154817	19643.9	28079.5	22210.8	22675.9	103289	96740.1	24060	25119.5	152648	150786	210185	193711	36073.9	37982.4
TG 50:4 (2)	24427.2	23353.3	46926.9	46427.2	29605	29389.6	146620	96288.6	225380	200136	33027.1	33011.6	24486.4	20610.7	59456.6	72751.5	27584.8	21594.7	150704	150055	207600	207277	31109.8	33574.4	19395.5	19895.2	90275.1	89836.8	35978.9	42424.4	225751	225359	316853	320019	50627.8	37644.2
TG 50:5	5523.85	9461.09	15221.4	13570.4	11058.5	7330.14	82422.6	56298.6	65534.3	71295.5	5729.74	9088.51	8789.69	6965.25	21020	19822.7	5400.27	3870.41	55947.6	59712.7	72424.4	64502.4	10056.2	9882.8	6698.58	8313.19	26222.7	25302.7	14844.6	14035.9	109051	101281	89484.8	94794.8	14696	17390.8
TG 51:0	88725.4	118536	75817.7	75005.9	21586.4	24217.8	577569	478121	217156	291886	48947	56365.6	133154	125464	92766.7	97827.6	33972.5	21506.3	416204	558825	346196	241721	61287.5	52638	52629.4	77063.8	90232.6	94544.2	29390.2	24385.5	295687	295153	241286	271691	33288.4	30798.6
TG 51:1	468154	526220	888401	827279	291644	271151	2.5064e+06	2.02757e+06	3.42283e+06	3.13465e+06	431729	438065	590955	548908	930162	995449	233129	239886	2.92218e+06	2.9797e+06	3.71109e+06	3.41865e+06	538277	604021	368010	411505	1.17345e+06	1.1367e+06	321439	330434	3.0018e+06	3.05448e+06	4.2942e+06	4.00497e+06	476151	433474
TG 51:2	429119	489101	1.75072e+06	1.78424e+06	329934	339559	1.36728e+06	1.01806e+06	5.20259e+06	4.2011e+06	403832	423475	535840	405212	1.76248e+06	1.97124e+06	294471	250837	1.81207e+06	1.92056e+06	4.53734e+06	4.94887e+06	459144	555668	513831	553056	3.55152e+06	3.49756e+06	699245	727165	2.65529e+06	2.47983e+06	6.34116e+06	6.54292e+06	847704	682729
TG 51:3	75625	85839.8	199237	209959	67764	64507.7	200825	172496	588636	508981	78517	81707.8	65910.6	60753.8	219254	246891	63021.9	50157.4	211709	210678	512076	492932	75950.3	84443.5	55676.6	52136.1	352565	331661	81064.6	74513	293549	315936	652704	584561	112560	90947.9
TG 52:0	1.06516e+06	1.40262e+06	708922	534022	80864	150163	7.24111e+06	4.86935e+06	1.55717e+06	2.68355e+06	468794	220263	1.66302e+06	1.76845e+06	911150	830476	79170.7	75028.1	4.37278e+06	6.23206e+06	2.95591e+06	1.49709e+06	568517	469919	574577	1.01658e+06	664958	652838	147805	113913	2.35231e+06	2.34482e+06	1.6221e+06	2.13755e+06	163706	186022
TG 52:1	3.2369e+06	3.78109e+06	5.5325e+06	5.22613e+06	1.33729e+06	1.35119e+06	2.05786e+07	1.60446e+07	2.43875e+07	2.18366e+07	2.27516e+06	2.23584e+06	4.67404e+06	4.07616e+06	5.44548e+06	5.81543e+06	1.2558e+06	1.21676e+06	2.43708e+07	2.64087e+07	2.5343e+07	2.50638e+07	3.00457e+06	3.33114e+06	2.63247e+06	2.93119e+06	6.63396e+06	6.86013e+06	1.57394e+06	1.68378e+06	2.46131e+07	2.47724e+07	2.89356e+07	3.01571e+07	2.37369e+06	2.23811e+06
TG 52:2	3.02221e+06	3.65091e+06	1.55209e+07	1.43303e+07	2.93867e+06	3.07567e+06	1.20254e+07	9.28458e+06	5.09006e+07	4.41661e+07	4.50061e+06	4.96328e+06	3.51065e+06	2.91405e+06	1.42664e+07	1.61955e+07	2.9853e+06	2.86205e+06	1.38651e+07	1.44327e+07	4.3155e+07	4.10016e+07	5.54544e+06	5.74005e+06	2.3414e+06	2.48857e+06	1.91765e+07	1.88153e+07	3.14963e+06	3.57754e+06	1.62201e+07	1.63506e+07	5.03945e+07	4.85147e+07	4.54291e+06	4.51481e+06
TG 52:3	733169	887434	3.46075e+06	2.95214e+06	785536	743383	2.38016e+06	1.82814e+06	9.46541e+06	8.45624e+06	1.02573e+06	1.1426e+06	764388	637054	3.20644e+06	3.78009e+06	619302	616482	2.56441e+06	2.7166e+06	7.7517e+06	8.06041e+06	1.0059e+06	1.05777e+06	814581	923563	4.78635e+06	4.66341e+06	1.17144e+06	1.27392e+06	4.51587e+06	4.05549e+06	9.81104e+06	9.79169e+06	1.5135e+06	1.14714e+06
TG 52:4 (1)	146557	168949	341276	319055	128862	137442	512681	356230	1.20149e+06	1.08799e+06	175490	163698	144939	129224	389653	479166	111041	92560.8	501987	547894	1.13174e+06	1.09127e+06	148579	164338	120688	124354	626963	567739	162763	171117	761738	730268	1.50912e+06	1.4623e+06	213101	186555
TG 52:4 (2)	82400.9	103933	147488	134427	73931.2	57673.2	703079	524854	1.09885e+06	985578	105434	111421	103556	83395.3	211651	227836	65563.2	54599.3	794786	845171	1.05603e+06	962778	113922	103807	66480.3	72984.7	314625	268292	89646.2	102775	1.21045e+06	1.11647e+06	1.48968e+06	1.41008e+06	175349	112199
TG 52:5	68823.9	95357	132684	133138	63554.5	65858.6	551638	393087	970984	835527	83256.7	88498.8	87478.6	75840.3	153023	161051	46452.3	36617.1	483156	488831	864173	833004	71780.2	72740.8	51325	60141.6	264470	260485	62693.4	80519.5	758142	743255	1.21083e+06	1.17737e+06	109170	83314.1
TG 52:6	54433.7	69688.3	59938.1	62983.8	128480	139574	397048	286725	648330	553491	170520	174629	45975.6	55915.7	70380.6	58560.9	97520.5	94579.1	347455	355550	641455	661158	158993	177659	47400.9	47681.6	97991.9	94506.3	124503	147532	558652	510800	867958	865681	160098	146033
TG 53:0	36304.8	45032.8	14350.5	13155.4	2536.89	2388.87	172790	115017	30889.2	46200.7	12806.4	4652.07	42530.7	44740.4	15561.4	17132.6	12150.3	2168.97	113137	160026	57010.8	33193.3	12292.9	11276.8	20346.7	25159.9	17033.9	18446.6	12090.9	0	74748.9	80790.8	35622.9	39267.5	5555.57	5054.71
TG 53:1	225106	291767	230734	229977	87609.4	94162.4	1.37299e+06	1.06927e+06	975453	907935	147261	161591	356031	293283	259679	270406	92163.8	77127.5	1.47719e+06	1.67134e+06	1.05073e+06	992726	195549	216460	187061	212572	300755	308101	110582	103045	1.50875e+06	1.52963e+06	1.19596e+06	1.15693e+06	158298	151719
TG 53:2	44381	68585.8	596502	514624	11785	24397.6	674370	576280	2.86348e+06	2.47876e+06	41841.1	54107.7	60950.8	52440.9	536845	593784	28744.4	13880.1	1.09004e+06	1.15844e+06	2.4486e+06	2.36135e+06	66177.4	111267	19326.7	30281.4	834702	834743	15661.1	24041.3	928036	1.36618e+06	3.26591e+06	3.05105e+06	59190.4	55100.6
TG 53:3	172099	198870	705472	766364	153437	154487	413563	304823	2.14634e+06	1.71594e+06	185977	214335	204794	155442	731096	788332	129017	115260	526330	567545	1.72672e+06	1.81418e+06	203924	233661	188186	181701	1.59059e+06	1.50743e+06	306201	345743	789999	750862	2.45436e+06	2.70046e+06	370609	271253
TG 53:4	38562.4	43297.3	59144.4	56289.4	37624.6	36489.2	115125	99658	287863	260654	51477	58350.7	36167.3	35997	86709.8	94775.2	29377.9	21917.3	110163	115756	279164	245798	47287.5	46959	31255.5	31192.5	129479	128393	45652.1	58300	162369	161727	359296	361967	75280.3	51454.5
TG 54:0	88297.9	130471	53359.1	50152.8	7714.32	18000.9	481687	299711	113381	177111	25643.4	28369.1	115997	157480	64260	64645.6	21614.9	12482.4	351182	502298	192517	117251	28561.7	25135	54113.1	79615.6	52421.2	53757.5	17728.1	16419.5	191127	178481	130248	154577	11452.2	17274.1
TG 54:1	2.96314e+06	3.43935e+06	1.71562e+06	1.6238e+06	620679	498615	1.84382e+07	1.43852e+07	6.73773e+06	6.79904e+06	900553	1.04428e+06	4.24254e+06	4.27378e+06	1.6999e+06	1.92737e+06	685824	672492	1.72668e+07	1.98593e+07	7.83901e+06	6.60658e+06	1.35248e+06	1.51225e+06	2.67882e+06	2.65306e+06	2.20726e+06	2.33278e+06	808645	917549	1.77186e+07	1.73256e+07	7.81302e+06	7.87276e+06	1.19428e+06	1.15073e+06
TG 54:2	1.98724e+06	2.33496e+06	4.04899e+06	3.88367e+06	1.25834e+06	1.26338e+06	8.04259e+06	6.17569e+06	1.55477e+07	1.36766e+07	1.98416e+06	2.00038e+06	2.47428e+06	2.07909e+06	3.68848e+06	4.24861e+06	1.18461e+06	1.13798e+06	9.53041e+06	9.85076e+06	1.44027e+07	1.46106e+07	2.24596e+06	2.61495e+06	1.48723e+06	1.5651e+06	4.99176e+06	5.03728e+06	1.50669e+06	1.53053e+06	1.04551e+07	1.02177e+07	1.7815e+07	1.81771e+07	2.04906e+06	1.97213e+06
TG 54:3	1.19605e+06	1.36416e+06	5.3162e+06	4.7642e+06	1.34048e+06	1.32267e+06	3.32511e+06	2.62231e+06	1.61888e+07	1.38365e+07	1.87333e+06	2.18706e+06	1.18064e+06	976391	4.7097e+06	8.98771e+06	1.24844e+06	1.28132e+06	3.65079e+06	3.76687e+06	1.29525e+07	1.27473e+07	2.0348e+06	2.15602e+06	998620	833505	7.08596e+06	6.70786e+06	1.59334e+06	1.6279e+06	4.6157e+06	4.70768e+06	1.57764e+07	1.53732e+07	1.98333e+06	1.9967e+06
TG 54:4	346376	427338	929592	1.04239e+06	433044	463885	1.08365e+06	896523	3.27806e+06	2.98216e+06	556734	580926	630628	437594	1.01279e+06	1.61323e+06	288436	301009	1.84106e+06	1.99388e+06	2.86699e+06	2.91052e+06	550300	689309	687221	696035	3.49467e+06	3.13128e+06	1.19817e+06	1.37673e+06	3.5731e+06	3.28475e+06	7.1763e+06	7.261e+06	1.64662e+06	1.14603e+06
TG 54:5	276549	381687	490099	471906	240958	240689	2.05383e+06	1.66224e+06	4.79664e+06	4.34246e+06	362184	375765	366602	306253	623262	616074	179303	170342	2.20002e+06	2.33877e+06	4.49221e+06	4.25887e+06	355937	374098	198973	211883	1.04055e+06	892710	286300	366879	2.93648e+06	2.84881e+06	6.20245e+06	5.99379e+06	508836	367526
TG 54:6 (1)	111603	163685	187412	184070	82381.5	83993.5	543397	448553	1.29114e+06	1.14777e+06	106066	107722	141948	113715	190381	216922	61089.7	55838.1	552775	524724	1.01051e+06	1.02149e+06	90336.8	91354.2	77694.5	80091.9	367175	338962	96160.7	102049	757745	768720	1.46224e+06	1.46907e+06	134229	103098
TG 54:6 (2)	209139	292143	278915	269022	402252	416679	1.27049e+06	977317	2.9392e+06	2.43753e+06	533073	576578	259212	244564	247650	281140	317548	347395	1.53574e+06	1.61694e+06	2.57626e+06	2.67879e+06	738634	845444	175893	180374	385711	419428	424721	456976	1.96186e+06	1.81402e+06	3.77486e+06	3.84573e+06	572714	547727
TG 54:7	122007	166958	149170	136608	217960	209779	501286	374355	1.11851e+06	1.04096e+06	246047	295321	118515	97583.3	152079	158987	151391	144761	463497	480899	989280	997873	209182	222297	86295.3	87575.4	274563	237506	200030	248327	698895	721401	1.28403e+06	1.33396e+06	268155	221806
TG 55:1	74018.5	79220.7	55856	46875.6	20168.7	17670.8	369619	297710	159332	172862	28155.8	28419.8	107086	98420.8	58008.6	58690.6	32609.9	14552.3	363034	400387	211375	180405	34677.1	43480.6	58098.7	62390.9	66980.7	64808	26410.2	26159.1	341607	347522	205310	201849	28531.1	29924.6
TG 55:2	107013	130775	189359	186411	73460.6	80787	432877	348259	699612	593249	119650	115362	150141	120508	176038	191025	73278.3	63972.8	446368	498236	629813	624987	137537	173586	82952.8	90373.9	223468	225767	84208.8	101877	508889	512201	779987	722402	122147	118382
TG 55:3	65978.9	96942.4	274971	287708	125430	132465	207637	156001	844354	745134	169605	199641	93399.4	85276.7	266614	265574	114346	103711	257837	248956	667089	656256	190773	210758	47592.1	63844.4	357273	338961	139324	141663	299005	318022	864390	841458	201455	178469
TG 55:6	23082	38640.9	41626.6	36090.8	26341.7	22116.4	130603	94695.6	300433	293145	35143.3	34992	26341.8	27224.1	49983.9	48687.5	15903.2	18805.9	129561	139605	272328	306614	31187.9	32133.5	15427.1	16735.7	101807	84212.5	31144.9	44355	184827	178987	437392	420384	47231.3	36555.9
TG 56:0	67199.7	91981.9	96887.9	108122	13238.8	12153.6	367312	233763	187061	323282	17491.9	16326.7	83691.1	115952	138588	110965	22253.7	10560.7	298571	449796	359243	175208	18061.9	14435.5	52428.3	73200.8	112168	110752	15182.1	15392.3	162242	129828	226956	295549	4552.47	9228.28
TG 56:1	282861	311122	296138	273301	44101.8	42243	1.61648e+06	1.34363e+06	940563	950857	70236.8	73573.8	418673	403243	306399	326868	61023.8	43855.1	1.60558e+06	1.75748e+06	1.04902e+06	892086	89564.8	95159.7	265930	293848	307889	326875	62951.5	53753.1	1.50665e+06	1.52033e+06	990700	982918	70167.7	63744.2
TG 56:2	866045	933760	1.37511e+06	1.29549e+06	334199	416396	3.21481e+06	2.50507e+06	4.03417e+06	4.27805e+06	647244	861976	1.04154e+06	1.09033e+06	1.20461e+06	1.11788e+06	193364	508854	3.01881e+06	3.41537e+06	3.76307e+06	3.46565e+06	819960	984234	698907	689249	1.40534e+06	1.35763e+06	402154	639417	3.6897e+06	3.39607e+06	4.4115e+06	4.19291e+06	724520	640913
TG 56:3	273520	286723	847014	795646	353177	365233	945952	703677	2.60765e+06	2.30785e+06	550251	570825	311197	275605	656571	1.00048e+06	354343	346749	1.05451e+06	1.06163e+06	2.2153e+06	2.04762e+06	541658	644935	177641	185093	893501	896068	389891	407694	1.17493e+06	1.23843e+06	2.58155e+06	2.60384e+06	545076	483279
TG 56:4 (1)	211475	264726	332095	329707	257114	252815	922563	768790	1.60422e+06	1.37843e+06	351329	385339	274620	224937	352739	419737	216380	198904	1.03172e+06	1.06333e+06	1.48323e+06	1.48454e+06	361333	404294	144869	157253	590920	530633	276287	320733	1.30989e+06	1.32627e+06	2.04601e+06	2.01136e+06	422777	363780
TG 56:4 (2)	108040	158557	9399	13537	25177.8	24757.1	1.13796e+06	801648	246399	195998	35448.9	46000.7	186603	146137	19308.1	25569.1	18665.5	19673	1.60215e+06	1.80215e+06	279905	265453	36975.9	38738.8	85757.2	106444	49982.3	29650.3	26844.2	38765.7	1.89034e+06	1.89942e+06	416383	403272	55432.6	35910.5
TG 56:5	335160	502595	533427	526923	427517	214982	2.54848e+06	2.00689e+06	3.83422e+06	3.33124e+06	557848	563892	535385	441470	571511	571492	252875	244534	3.48739e+06	3.59995e+06	3.82332e+06	3.66048e+06	610568	417896	262564	299960	836684	717670	285347	379498	4.13426e+06	4.12554e+06	5.63231e+06	5.58927e+06	503738	374268
TG 56:6 (1)	375095	557222	596581	583529	302165	291243	1.93246e+06	1.61565e+06	5.91797e+06	5.38369e+06	452740	470771	452614	356133	683835	669431	193911	183333	2.12559e+06	2.17531e+06	5.08347e+06	4.81644e+06	416622	451689	220578	256056	1.29007e+06	1.14555e+06	317047	430428	2.75635e+06	2.77759e+06	7.42834e+06	7.31631e+06	612428	434048
TG 56:6 (2)	212168	308438	122600	182061	382175	405533	1.22141e+06	991731	1.7037e+06	1.26042e+06	404932	451054	527211	412133	125573	129511	182290	230642	2.71685e+06	3.10471e+06	1.51262e+06	1.71671e+06	593545	876767	480624	542718	536214	540623	1.11788e+06	1.25705e+06	4.25989e+06	3.65136e+06	4.44715e+06	4.64271e+06	1.37716e+06	1.12655e+06
TG 56:7 (1)	67019.9	116033	101448	110813	75901.4	80023.2	305291	240255	817535	760576	97066.2	98343.6	77223.6	67613.9	138341	146891	54694.6	44327.6	297122	289254	722298	679262	86188.7	78571.2	41708.7	47605.3	265128	231328	82741.2	88543.4	439840	463816	1.09573e+06	1.10491e+06	136052	93108
TG 56:7 (2)	494453	665924	601232	583770	1.15959e+06	1.05309e+06	1.69583e+06	1.34887e+06	5.09839e+06	4.37738e+06	1.3209e+06	1.39665e+06	488175	431634	613629	669154	729373	781586	2.08842e+06	2.14748e+06	4.14608e+06	4.19377e+06	1.3642e+06	1.53246e+06	326425	342275	1.0673e+06	1.03381e+06	1.01544e+06	1.21355e+06	2.91559e+06	2.77488e+06	6.17449e+06	6.06994e+06	1.39632e+06	1.22161e+06
TG 56:8	81048.5	119967	98470.1	106319	145927	140815	268879	207027	709659	716723	179918	187451	71518.1	59810.2	115817	128146	98562.1	93734.1	263609	254981	639310	623886	144452	149049	54158.4	43100	238243	209408	146426	180177	412320	378696	916145	871270	191969	168614
TG 57:1	42991.9	46357.8	59170.9	53734.4	7233.19	9949.58	195320	168344	164141	176609	15409.5	9941.55	59570.4	48074.6	56647.1	70449.7	21420.4	8750.4	203123	215883	201389	169021	6866.34	15339.2	36237.5	41065.9	73943.8	69589.7	18827.7	12749.8	190218	186008	173542	181510	13954.7	12743.4
TG 57:2	37193.2	36019.4	85829.6	77728	20169.6	14217.5	151583	122054	262742	227683	23313.8	27224.3	42642.9	31369.2	71262.1	79529.2	18072.5	17554.8	142833	158305	251865	263363	28926.2	35469.6	30240.1	31520.5	76921.6	92973.5	22505.2	14601.9	154200	167048	265913	266661	25139.2	27808.7
TG 57:3	20160.7	18081	64377.3	64692	25518.2	23107.7	57735.1	44755.8	192286	171810	36414.1	34134.2	19544.9	16421.3	47438.3	53022.1	28803.9	22803.3	30919.8	43512.6	159059	152774	44691.3	44957.5	10960.5	10504	66972.1	64897	30523	28249.4	72611.9	90249.4	181538	178843	36199.5	40893.8
TG 57:6	29753.5	53638.5	39294.7	43233	36112.7	39743.5	150324	143959	355429	320976	47519.7	42168.3	75108.5	50827.9	42675.8	36991.8	20811.4	20807.1	307073	306509	324026	321578	50356.2	71331.7	53011.6	63593.5	187845	166581	114459	97359	492096	452082	831562	828336	156152	119634
TG 58:0	59004.3	84968.3	138791	163850	7507.99	3417.75	234341	120834	187517	388231	8357.69	21375.1	78632.3	121055	210745	162485	17829.1	0	245964	388559	389950	177231	0	13223.1	52228.1	57444	133672	144356	0	0	113600	71352.1	262733	331394	5087.77	6795.58
TG 58:1	376515	393254	605611	593125	38248.3	45593.8	2.14311e+06	1.64422e+06	1.93334e+06	2.03306e+06	62926.2	62669.8	552809	507344	672974	679476	67151	44301.4	2.09512e+06	2.28266e+06	2.18574e+06	1.87854e+06	72374	69423.1	360706	406076	740779	729585	58159.8	53972.1	2.1042e+06	1.99666e+06	2.15975e+06	2.25571e+06	55339	65223.1
TG 58:2	178877	193985	548912	532046	66607.7	73555.4	790999	616285	1.79623e+06	1.6107e+06	89643	97100.5	223772	207682	505558	636973	71746.7	72943.4	755443	803945	1.62951e+06	1.52949e+06	109948	110324	160922	169532	589398	595659	83109.1	78261.2	836028	825543	1.77007e+06	1.69446e+06	99725.6	93696.2
TG 58:3	67005.2	145818	713914	603103	199702	128118	584911	258105	1.81458e+06	1.63667e+06	130985	96448.8	125243	152593	532197	648364	74394.3	122225	560368	625024	1.5325e+06	1.26788e+06	183816	201049	53238.1	123208	746916	650836	119959	239914	775462	866440	1.78363e+06	1.74819e+06	206921	60749.4
TG 58:6	325932	454682	387115	420074	339526	330825	1.49122e+06	1.19346e+06	2.89793e+06	2.55731e+06	497825	519510	418784	363780	401074	486992	203079	208453	1.89424e+06	1.90306e+06	2.7908e+06	2.6103e+06	530405	602012	221699	238368	904294	836372	288648	367535	2.35586e+06	2.39751e+06	4.153e+06	4.13487e+06	505638	364843
TG 58:7 (1)	151480	213891	213300	206539	204813	193776	575421	484356	1.92468e+06	1.76818e+06	271945	280231	185750	131797	246044	259787	143067	149264	618696	586617	1.6452e+06	1.65111e+06	242459	263486	79324.9	82526	494357	454659	186901	230496	866582	846746	2.57455e+06	2.4674e+06	316611	239643
TG 58:7 (2)	333174	461935	129489	183866	472635	513153	1.02512e+06	842692	1.35269e+06	1.03341e+06	427101	474372	675388	458151	123359	133988	245634	273518	2.25591e+06	2.46654e+06	1.12458e+06	1.38364e+06	621149	871570	675259	715066	659945	608026	1.30346e+06	1.53746e+06	3.97534e+06	3.55924e+06	3.61711e+06	3.89219e+06	1.46778e+06	1.22645e+06
TG 58:8 (1)	29430.5	46517.5	42499.8	47227.7	40942.1	40694.1	128715	112028	341517	359730	52328.1	52008.4	32599.1	26657.9	61450.5	66584.2	27710.3	28828.7	119725	137961	329718	324187	45742.6	48665.1	11879.9	18716.3	136289	110180	58955.1	62833.2	185535	191101	519309	522824	77502.1	55117.2
TG 58:8 (2)	229237	300394	274506	298099	541116	544366	528926	422167	1.97102e+06	1.62595e+06	614626	658108	206963	173356	296959	317851	356593	336152	668662	681592	1.55262e+06	1.62399e+06	581020	669474	138632	140600	610942	532819	485810	600274	953673	910011	2.36971e+06	2.42138e+06	690106	575330
TG 58:9	31756.1	47942.3	49424.6	45124.3	91621	79816	129182	105062	354949	343349	104533	116097	39684	30145.4	62436.7	66346.8	43236.2	44381.6	124186	138940	322646	337351	88137.1	83226.9	22575.9	18797.7	126083	126823	95156.3	129748	197832	199810	504863	504309	140572	107848
TG 59:1	66157.6	75227.7	120256	115422	9866.12	3543.7	298592	264481	343152	357810	10791.1	8474.89	92772.8	97738.7	137583	130383	26779.2	10422.4	298198	350373	420223	349402	11560	16116.6	67058.3	72358.4	152387	157720	17366.8	0	281039	275939	397382	426810	8095.91	9542.63
TG 59:2	33507.8	31028.5	115507	106269	5942.87	9739.33	126204	101624	340746	349303	5734.12	10894.5	35267.9	41411.1	109993	122791	13045.3	7421.5	141401	143997	352611	319501	15511.9	15953.4	27466.4	31936.6	138456	139246	12710.2	3459.06	141353	138718	360648	362033	4011.24	13955.5
TG 59:3	0	11816.4	53610.3	46143.2	8551.08	6139.77	37667.3	34452.6	160533	146963	0	5731.85	6586.71	9846.31	47835.3	56706	0	5949.32	40255.4	38933.5	143950	141377	9282.28	15422.9	4334.37	4790.11	63934.5	68909.6	4161.74	9008.43	49101.4	45680.3	165162	159712	7956.16	9240.18
TG 60:0	15556.7	30262.4	33224.9	56449.4	0	3007.42	55682.1	17508.1	33488.8	83946.8	0	0	21426.5	42873.8	68820	45672.5	4749.81	0	70945.3	119260	100289	27960.7	0	2125.33	16672.6	20406.3	42528	41424.2	3599.34	0	32183.8	17711.9	70164.8	104314	0	3110.23
TG 60:1	447974	468361	781850	767988	24004.5	27748.3	1.99494e+06	1.6324e+06	2.5082e+06	2.48775e+06	46348.3	46742.7	633974	707588	886422	882674	48186.9	32386.4	1.89496e+06	2.13844e+06	2.65041e+06	2.57142e+06	53779.4	43066.5	430680	520838	965038	976606	41846.3	56985	1.71143e+06	1.65575e+06	2.60228e+06	2.64948e+06	45212	52992.9
TG 60:2	290377	301370	960997	909940	47918.6	48728.1	1.0601e+06	870995	2.8536e+06	2.6041e+06	61665.6	66059.7	339623	305602	855388	1.03032e+06	59066.1	59691.3	1.08944e+06	1.13972e+06	2.77984e+06	2.59985e+06	74863	74528.1	254017	266240	1.0458e+06	1.08613e+06	59716	57556.4	1.20163e+06	1.16091e+06	2.92167e+06	2.89045e+06	56237.9	64139.5
TG 60:3	70816	74856.1	366889	348076	45609.9	43810.2	253744	192795	1.11831e+06	1.02063e+06	55302.6	63188.3	78397.9	72766.6	341109	343980	41952.3	41404.5	227845	243448	996972	881225	48001.3	58583.1	60572.5	62275.6	424091	436513	54770.9	52113.1	282062	282231	1.08977e+06	1.05588e+06	60249.1	52107
TG 60:4	7939.29	24468.2	127085	212239	8443.63	8574.35	89224.4	116478	634820	733190	31373.2	6448.53	31030.7	29659.8	155468	83946.5	5435.34	23076.7	125816	288527	729081	549748	19437.6	26996.8	5547.28	11950.7	325589	302276	18889.9	29050.9	280960	197191	784895	983895	26097.3	19096
TG 60:5	13858.2	21095.9	62261.7	72858.2	52758.4	48382.8	79332.7	60078.7	266584	247365	72605.9	81956.7	24853.3	18928.9	81318.3	76595	36975	41022.1	88315.3	74976.7	295063	241859	75005.1	82754.1	8442.29	13639.8	131659	121635	72173.5	79883.3	101386	104876	356231	366824	101665	91025.3
TG 60:6	32887	50125.5	84850.5	73494.2	133446	124297	169202	150732	360664	324110	179337	198985	61448	41877	91529.1	91199.9	79701	88091	210721	205792	395533	341786	200389	221781	26557.9	28191.5	138166	155367	170732	208450	261199	242450	540468	496915	276379	194552
TG 60:7	39185.3	64234.5	110549	108612	137885	126569	151160	115466	685617	521481	208543	200539	50574.6	50236.1	141124	144953	83262.6	87779.9	180486	196384	612607	611857	203533	232144	24171	37474.2	261036	252698	315973	348985	237026	245413	872254	881594	391555	293428
TG 60:8	38520.6	46238.1	28974.8	43480.9	136582	146699	71507.3	75300.3	214272	176882	118767	136386	76311.1	46743.7	23102.7	31126.2	64920.2	82917.1	171860	183855	182222	204705	158883	229121	63491.1	77623.1	134504	137459	342660	452893	341099	312024	558235	588834	426795	333746
TG 60:9	37916.5	57617.2	26363.7	25812.3	79090.6	68131.6	207627	172542	213891	224322	107381	96726.3	47867.4	41355.1	25218.3	39514.7	44684.8	50112.3	277442	241780	206998	190575	79795	93134	31385	27289.7	59276	59891.7	71104.2	110331	369095	419546	313608	332001	128769	101724
TG 60:10	16921.7	29348	26716.2	24970.1	43466.6	26647.3	96234.6	85271.1	276775	268444	39122.5	55120.9	23615.4	17230.3	34129.1	34401.7	13414.1	23156.2	93222.1	102031	249555	247603	32806.9	36878.7	8845.39	4809.6	67039.6	61351.8	36897.2	64511.7	141419	147319	375218	357240	75031.6	61067.4
TG 60:11	19499.1	27686.6	28125.1	23798.2	46840.3	42721.4	105207	86657.8	303036	296601	64622.6	68653.7	24691.6	18901.3	36551.8	36189.3	24530.3	22208.8	121438	129066	274501	286927	53758.3	52074	8979.45	15520.4	66618.6	60215.9	50734.9	74046.2	182001	160346	403144	410277	79539.1	54100.3
TG 61:1	44030.9	43382.8	68040.2	64756.9	0	12843.2	152104	108863	171330	175496	16304.4	0	52146	55007.4	79200.4	81685	6197.4	2024.86	150219	161240	213905	179679	6360.73	7303.11	39495.8	43179.6	90980.3	94110.1	0	0	114077	118413	207529	210649	0	0
TG 61:3	3226.51	3250.65	63633.5	63614	2677.62	0	27078	16765	168827	167692	0	0	0	3889.57	56047.6	63000.2	0	0	26062.2	33856.2	159543	169603	0	0	0	5702.87	80079.5	79751.2	0	0	26648.9	21182.3	194273	199024	0	0
TG 62:1	134295	139016	198646	199796	7212.27	2399.03	491874	398667	493281	512984	14815.7	15473.6	175879	210894	240189	216445	13773.3	5726.61	467415	535907	618111	509354	12750.5	9035.18	144176	164615	240925	264866	9949.8	12351.8	392746	384422	549008	608079	8209.6	12265.9
TG 62:2	0	0	423972	425620	0	0	75427.6	23566.9	1.78907e+06	1.24347e+06	0	0	0	3675.29	391492	499893	0	0	354678	395458	1.41775e+06	1.70793e+06	0	0	0	6237.65	586834	633057	0	0	395263	339524	1.99432e+06	1.86976e+06	0	0
TG 62:3	57340.3	62282.2	402548	421755	17102.2	23144.2	182729	138697	1.07762e+06	1.00785e+06	23147.1	19172.8	66059.1	59896.7	375851	367347	21161.1	19265.3	192505	182643	1.03996e+06	935172	22268.1	20553.8	48716.2	52111.5	501765	488795	27118.1	24276.8	214749	220007	1.14066e+06	1.15167e+06	22018.6	23025.4
TG 62:4	6143.65	12176.6	0	0	0	0	103302	84445.9	49110	36714.7	0	0	17876.5	15685.1	0	2839.09	0	0	133634	138995	48829.8	51743.9	0	0	5808.15	5654.56	857.716	6445.98	0	0	165590	184571	84660.4	73814.7	0	0
TG 62:6	31427.9	26133.5	20433.1	16440.3	1303.63	1006.54	93328.5	80656.3	216247	182849	4115.23	1422.26	23953.9	16210	15904.9	10511.6	4389.51	640.293	108201	105219	178111	178692	8558.4	6036.28	9240.33	16194.2	33452.7	28049.4	964.677	9181.93	164870	150261	274434	244240	8427.51	1439.61
TG 62:12	10598.3	19342.3	13177.7	13912.9	19571.5	22172.2	46061.4	30359.3	121042	130638	25652.2	34660.6	14765	6353.85	14521.8	19396	10163.9	8473.65	52865.3	49110.3	111139	121046	21646.3	23767.8	4060.82	3495.12	36926	34731.4	28092.1	36497.8	70068.4	68157.5	175147	182670	39574.7	32700.2
TG 63:2	12617.6	7251.22	58377.9	47866.9	0	0	34114.8	24141.9	125723	109692	0	0	13957.6	13275.9	51770.8	52215.7	2876.03	0	32380.3	43528.7	126518	133141	0	0	3972.04	3376.47	62260.7	67069.7	0	0	32053.1	35686	128930	143826	0	0
TG 63:3	0	0	53620.1	57341.1	0	0	9068.97	11617.3	137142	129979	0	0	0	0	52510.2	50872.1	0	0	3459.9	16002.2	130819	130741	0	0	0	0	72737.8	64952.7	0	3581.61	13024.8	14747.1	148851	152228	0	0
TG 64:2	28153.3	31288.9	112631	113023	2948.62	2880.46	107467	88493.4	254743	246364	3528.8	4596.58	42082	40265	125145	117766	5846.66	0	89282.2	97428.6	282396	252374	4813.85	6571.8	34146.9	35711.4	133890	139427	0	0	87253.6	89259.4	284212	265147	4547.73	3304.32
TG 64:3	14534.5	4021.49	136730	127239	0	0	60284.8	63283.8	294395	296278	0	0	18796.1	16803.7	121811	105042	0	0	77314.5	77462	287281	250194	0	0	16916.3	10042.1	152400	151127	0	0	81519.5	65974.9	311752	298937	0	0
TG O-48:0	81709	88380.5	338889	326076	2177.47	0	699699	579185	543714	500811	4337.52	9491.24	138169	112677	214783	212432	3476.54	1799.7	613500	712707	476213	449117	15093.3	23433.1	55287.1	70626.1	143774	153641	0	0	538187	536687	366512	346442	4193.62	0
TG O-48:1	50212.1	52811.6	253637	251593	9673.1	0	300755	264563	317828	271156	8087.15	8533.56	64388.7	57066.7	161429	171551	5390.7	0	265700	265320	252832	255004	10956.3	12088.5	43688.9	42805	129500	137080	0	0	268517	283454	218856	221678	0	4039.01
TG O-50:0	166186	201189	163168	149845	16753.2	12120.1	1.02539e+06	857354	278015	288871	47714.2	16602.5	271671	246185	140745	129757	31500.3	16982.5	902738	1.09917e+06	289382	247109	42983.2	41172.9	113725	143596	94758.6	88369	21258.6	12678.2	700707	643722	194901	210612	23446.9	25835.6
TG O-50:1	146088	167239	858232	817199	42996	46073.2	832130	677162	1.06972e+06	998427	71940.5	71626.7	207100	176840	531174	546768	44236.3	46035.6	766016	805902	789966	813899	67692.3	69776.2	106309	132469	404300	456564	37658.1	42410.7	724033	713199	691333	644368	64196.4	54923.1
TG O-52:0	133736	168922	36115.2	38332.4	0	7144.28	509897	454726	61894.4	69927.6	7705.46	7978.61	203110	226540	32859.7	36060.5	2647.52	0	562918	719101	76660.6	57063.9	9054	10618.3	73029.5	102525	21901.2	21895.9	0	0	373947	295413	46529.4	54546.5	0	0
TG O-52:1	196852	224583	328497	295978	39033.7	40335.6	1.00356e+06	763304	421997	372531	62178.9	61344.3	299449	274743	233945	235334	31915.9	33286.2	961550	997988	378865	375743	63114.7	71511.6	154103	173690	191654	190144	33586.4	38460	853764	835440	315971	301639	59956.6	51606.9
TG O-52:2	67708.7	65476.7	398444	379098	38921.5	39618.5	273093	217449	403906	373969	56633.4	56135.6	83794.1	72047	226455	240296	34683.5	34236.8	212801	235792	276309	269167	45519.3	51966.1	52078.6	60945.9	186355	196787	21818.4	31528.1	239567	238919	250904	237145	60039.5	35628.3
TG O-54:0	167100	218729	34564.9	31977.9	0	3023.67	480223	394936	51344.7	65448.2	9210.28	0	262216	294366	35594.1	37851.1	9345.52	0	631595	813059	86630.6	67029.2	7518.14	4560.26	109438	158257	33033.3	28758.9	0	0	379938	294840	56996	58161.7	4198.36	0
TG O-54:1	163276	159880	81496.3	77740.8	9643.62	5625.84	608768	515460	123396	121115	9729.44	6058.48	221787	216755	65234.8	69695.2	3059.91	6263.73	649149	653807	134801	136084	15754.1	20066.8	134242	159649	56436.9	62113.1	4226.58	7894.42	584859	578592	113754	101523	15785.6	8403.09
TG O-56:0	185160	265733	45393.9	47462.8	2737.52	5784.28	348456	276490	59653.5	82118.9	0	10401.4	273690	346435	58163.3	59169.3	5906.18	3944.92	589267	806906	113350	78646.4	5269.4	11988.1	134113	178572	38955.9	36501.7	2960.2	0	297062	229246	68765.9	85984.5	6436.7	0
TG O-56:1	383890	394193	190451	204978	18374.4	18699.6	1.11448e+06	965474	313196	286775	20631.7	28305.7	539136	515953	195541	197778	13457.6	15661.8	1.24888e+06	1.27384e+06	361087	347726	27967	34840.4	324440	356870	145786	152498	14273	11754.2	1.09274e+06	1.02694e+06	286441	292645	23314.2	17663.5
TG O-58:1	450830	497927	223019	216620	13112.4	16501.7	1.07996e+06	945101	273061	279866	18587.3	20381	646261	636124	224470	238171	21398.1	12855.8	1.26682e+06	1.27971e+06	362165	327934	27299.2	26663.7	425717	466731	165800	174801	12641.4	13195.9	975099	977774	252499	250081	19095.7	9662.9
TG O-58:2	238296	252384	230488	238160	18372.5	19027.7	580721	517313	325320	278532	26873.3	26615.4	315763	289983	252025	233024	14979.6	14915.9	562832	543108	358973	329885	20363.7	22115.2	226148	242368	209474	214140	12993.4	6995.23	569438	567450	296357	263539	19024.7	17155.1
CL 62:0	13537.5	9107.19	4266.06	27974.7	9471.32	35045.4	0	0	4099.57	0	0	6150.32	47668.5	34246.1	0	0	0	11644.8	34717.6	39143.3	0	25348.2	19689.4	32871.8	81429.8	63195.4	81409.8	73997.4	101511	99624.2	44795.2	50120.3	57651.2	65097.7	78744.4	58977.5
CL 63:0	26591.8	14030.3	3936.35	33978.3	24196.3	45003.4	0	0	0	0	0	0	60749.1	36211.2	0	3911.7	0	8225.1	49909.3	49634.9	0	31625.5	33189.1	32662.6	93922	84032	107482	126486	150429	173042	81833.3	91771.2	106652	123551	110370	96342.5
CL 66:2	19901.3	24191.7	122963	109086	43124.5	43126.7	0	0	20007.3	6010.04	9412.3	17060.4	26389.6	28363.7	48202.1	21503.9	26526.8	32226	0	0	0	0	5774.46	0	21719.2	27269	57302.2	75382.8	33210.1	26639.7	0	4665.99	0	3409.53	18705.5	8797.35
CL 66:3	41000.8	32734	154554	157138	93333.2	98207.7	18375.2	9253.03	55902.2	42979	69339.1	65730.5	38842.6	32119	103498	125219	79738.9	109846	8787.61	8183.56	21959.8	32081.5	57153.9	56813.3	46087.2	50442.3	107009	127493	59128.9	74538.1	11694.1	0	30111.8	29069.5	70252.7	54494
CL 66:4	77763.8	67009	252369	222514	62056.6	62092.5	49139.8	48978.3	143304	123421	52667.9	66167.4	53554.2	57914.5	155366	170025	62826.1	63752.9	54227	59953.7	92840.6	98720.7	35768.1	43821.2	77198.9	74360.2	151136	163775	35467.7	42247.8	57501.9	49013.4	95219.8	90772.1	40069	38198.9
CL 68:2	147369	136826	407466	422100	122001	127648	21601.6	47713.3	118828	53652.8	51064	60459.6	179434	168192	133988	218489	53373.6	106248	19609.3	22331.7	24977.9	44900.4	70462.3	56463.4	144366	139777	259113	286821	133953	135082	9599.63	30800.2	54916.3	47801.5	101558	65889.3
CL 68:3	96241.5	77879.4	398646	377104	146405	148040	23794	37130.7	143485	122338	111134	91953.6	89530.7	90378.5	203838	235542	127193	148158	25263.2	19296.9	47663.2	57305.5	88747.3	92502.2	101962	84468.6	253323	269452	135959	114464	4872.86	12747.3	59934.9	49442.3	113786	92946.8
CL 68:4	260715	227764	697343	738159	276494	271566	133349	141702	453368	295556	216967	234642	212395	209806	477926	548211	278904	310075	180886	182625	272117	307273	216139	221263	221048	242145	511065	591136	187816	214686	152167	152977	282584	298924	192508	201433
CL 68:5	214140	194201	368882	359594	91855.4	102635	158767	169259	337717	268339	87774.2	84220	165675	163983	312870	309176	96309.1	111317	187663	208770	248594	292224	86403	90290.7	190619	191539	312008	322263	83225.7	83181.1	200601	186933	273954	272498	95088.2	83410.6
CL 69:4	40619.6	46397.8	101002	110994	68986.4	70105.3	16325.6	22541.3	81191.3	65173.3	55605.6	65864.7	56364.5	45177	91614.7	92857	74481.1	79285.1	30015.6	44942.1	55473.1	66915.1	60886.8	65325.2	50148.4	53783.4	99590.1	117113	58407.6	64767.7	33021.7	35225.9	61396.8	70164.3	51568.8	57863.3
CL 69:5	47854.1	51215.4	73897.9	84112.6	31417.4	43449	32156.6	31902.4	68453.5	46362.3	31953.5	16509.4	44057.1	42355.3	41810.4	53626.3	34992.9	32545.2	61155.6	67576.3	60164.9	46773.5	33426.8	27538.2	51252.2	49279	76110.6	83591.1	40540.4	23914.5	51679.5	52192.5	76516.3	86862.8	21847.5	33663.6
CL 70:3	74408.3	60493.4	187004	199886	100726	109440	0	11089.8	68130.2	60256.6	55099.4	52524.7	55600.9	65019.5	98824.8	115673	77118.6	88631.3	10323.7	4472.34	34057.7	31730.3	59398.6	59791.2	61721.3	55344.5	156787	117404	142136	131806	0	14226.9	43719	38961.5	81789.6	66672.6
CL 70:4	231186	231381	633715	589907	404115	438509	117117	134465	354990	288104	332678	324962	236174	253066	420693	421798	386262	437099	150960	136882	224069	238242	346904	360896	242557	215790	520422	537527	340357	367129	108636	110367	245576	237823	303055	293925
CL 70:5	550952	511887	975005	1.01078e+06	383999	415005	361824	364957	873113	663858	319929	311545	547030	561762	819845	922635	379614	451402	499659	516679	616596	710246	388185	413697	547651	558254	937609	963261	359830	354629	439804	452707	726237	667887	340923	364547
CL 70:6	251606	253404	321204	294723	117241	109513	224489	226177	382189	275927	99107.8	93696.8	248503	253729	289921	311044	107356	135320	315254	314395	330762	368242	114023	129064	286216	293817	347699	376538	96527	116399	329093	332860	364931	373051	111400	104293
CL 70:7	55982.5	46938.6	47733.6	42442.5	9853.7	19187.2	55443.6	48655.7	69511.7	49575.1	5999.9	0	44692.6	50497.1	44198.5	48244.7	8739.61	12806.3	61249.2	69426.7	62260.3	66592.5	0	15515.6	32287.6	52051.6	49950.2	65790.7	7271.29	7283.09	75384.5	67807.7	79799.5	79740.8	0	7369.03
CL 71:5	68497.2	65650.1	102416	91205.6	72143.2	56650.8	41407.2	45333.2	97831.2	61663.6	36518.7	57096.1	90417.2	83331.5	99233.4	98575.9	70689.1	94187.7	65975.9	74594.8	74666.1	98187.1	86902	90615.9	62313.7	89505.8	110771	124681	69998.3	76173.2	63393.7	60903.2	98114.3	90939	89585.7	64759.4
CL 72:5	209583	221779	352510	330683	435526	427580	104599	134594	305552	245884	343409	378369	229626	244158	308563	356144	361122	451459	204636	206941	244826	271969	466702	467758	229961	243373	395394	434571	411902	403235	177179	160109	304098	264392	373675	365476
CL 72:6	406155	442813	478895	439684	280198	294692	284794	322376	485400	403376	275046	268029	448862	473230	464308	528946	300638	353861	493926	501238	439772	527360	387447	388892	481678	471361	687494	670078	328066	347666	417877	431825	592058	570598	284154	321382
CL 72:7	184940	189408	162597	150489	94903.9	93110.1	146388	126936	224790	161476	79383.5	83858.8	203722	192104	158265	178319	96032.3	118408	195684	227933	203544	237603	112267	117545	196436	212300	206188	215232	106993	110475	226661	234816	222221	243229	54403.7	105415
CL 72:8	51931.7	46447.6	41652	35634.7	31183.6	35619.3	47062.6	52827.5	65585.7	28654.8	37078.7	24093	54681.3	54180.9	34088.9	42628.1	17141.1	28808.1	59563.5	56359.8	56136.4	75152.1	34359.8	39343.7	52087.1	58888	50227.9	59835	37951.8	42165	80316.7	83513.3	71268.5	65660	26401.1	33220.8
CL 74:6	16801.7	23186.5	18499.8	28693.7	76509.4	82814.3	0	0	23774.4	9016.35	88875.8	80472.4	19690.7	24227.1	13400.9	25574.8	93627.5	104771	19120.5	8372.3	9466.17	15834.4	109922	105340	19718.4	25334.8	31641.9	32731.7	74875.3	88571.3	12699.4	8609.07	30956.8	20551.5	82028.7	83527.3
CL 74:7	57909	64847.4	71043	63907.4	99390.9	97824	38122.4	45627.4	73279.7	53623.1	84514	89430.9	85920.1	75823.6	67903.2	73487	100927	127067	66974.6	75714	69165	79459.2	142705	146628	81814.5	82194.7	98424.5	101941	119051	136439	64031	68529.6	84905.9	82747.6	108050	104109
CL 74:8	51930.8	72624.9	34787.1	38304	45115	49430.3	45034.6	52482.3	31018.2	34972.1	39518	40167	63876.8	74198.1	53010.8	42177.3	58876.9	57326.9	61363.8	75136.4	54870.5	39103.2	68068.7	46074.8	52235.2	56785.5	63456.7	75210.3	59197.2	46148.5	71197.4	83681.7	80946.4	90037.4	42526.2	50724.1
FA 14:1	42831.6	46044.1	47514.8	34368.9	42576.4	41911.4	36212.6	34438.5	41394.3	43216.5	42096.3	45159.5	37411.3	33467.3	36438	42433.9	46555.3	42673.1	32229.5	33515.6	33855	30510.5	42819.8	46806.2	36306.6	35126	37189.7	40844.2	39350	53120.3	39585.4	36187.1	39060.8	37219.1	33818.3	46912
FA 15:1	37269.5	30075.4	43390.6	25348.6	45238.6	46321.7	41742.1	35814.6	45317.5	55644.5	41219	48797.1	33546.2	33942.8	46128.9	46938.5	69090.9	43474.2	39443.4	36874.1	48537.2	35225.8	32862.7	46852.7	40242	35049.3	33805.9	37888.4	41957.4	61708.6	33218.9	37132.8	39600.9	28759.3	37737.2	48020.2
FA 19:1	64705.1	73358.9	92165.9	79391.6	89811.2	99206.8	88485.1	84096.6	118491	158974	134046	132577	63431.3	75292	95179.5	68279.6	87032.1	96516.2	82783.5	77642.8	147022	117146	109119	114004	123780	97350.5	92469.1	83626.9	87263.6	101170	103440	101711	116138	118061	111940	122244
FA 20:1	200699	187578	279269	233010	311904	302976	249025	206972	357695	453220	415864	375848	207119	234971	275153	226189	297108	316849	209516	197247	418819	295029	370888	428576	324076	302607	213112	232890	276382	310464	246649	219007	299159	303911	365441	397644
FA 20:2	83371.6	97680.2	90971	94579.1	157040	177656	126863	117797	127895	144833	213314	181075	136694	155003	106524	93109.9	151222	172754	156862	149394	157335	112453	190402	182307	351236	354437	150316	152435	173654	194672	268980	234930	203876	200074	223001	249522
FA 20:3 (1)	61023.8	70596.4	50373.7	49249	50074.5	63594.8	115208	103611	86575.9	122115	95332.1	85390.7	96957.5	85400.7	69396	55475.1	51541.6	53370.8	134883	116911	118437	97142.8	82764.7	73282.6	341236	270504	134307	117221	74327	98743.9	355770	275618	173926	194553	110280	121513
FA 20:3 (2)	68417.6	59153.4	28327.3	23524.7	37054.4	54070.4	67584.1	84926.5	51370	81062	94633.1	76483.6	38932.4	34778.6	32156.4	18114.1	33565.9	33295.2	89579.2	72774.5	72179	16261.9	49935.6	59851.9	135408	100341	44403.3	29623.4	42107.5	31272.4	128025	96674.4	54494.3	53270	46066.3	62414.2
FA 20:4	336692	331787	146146	149225	208977	261736	471152	379006	226761	318319	336801	398488	224612	240251	228068	162751	209676	228729	405492	347121	322936	203478	254890	261158	1.10693e+06	611175	333346	283243	348427	415525	964562	501667	331935	374013	448212	442526
FA 20:5	196917	210609	111012	103758	113726	111605	259914	224621	173951	218410	137945	124480	232393	283947	203432	143929	113939	117286	255795	221325	226325	168176	140234	127459	559485	478604	298417	268258	209077	208865	442503	373506	279642	256308	211381	209214
FA 22:3	7701.58	11993.3	20947.1	14528	61469.2	62112.2	16821.9	9979.34	37165.3	37313.6	96378.7	72157.8	8992.38	9097.16	16463.4	9430.71	49315.5	43002.9	20996.9	15822.1	47422.7	23765.8	67412.8	57598.2	27829.2	20479.9	28746	25313.1	43571.5	64536.6	27140.8	17271.5	32103.7	36586.9	73883.6	70778.3
FA 22:4	22177.7	36785	41484.4	45146.3	155955	123867	47618.8	52387.8	114933	151253	202953	164451	30386.3	38026.8	73561.5	29883.3	80475.5	116900	44315	43236.4	153064	81121.5	158517	146042	94967	56343.4	112862	82723.1	181569	224562	94492.5	64898.7	111499	128463	300037	223344
FA 22:5	136144	196626	147455	107572	88834.7	88418.1	278258	207450	265711	327281	140403	102945	142863	155688	159167	99631.9	58265.2	59556.8	247253	218953	294417	213691	115423	102066	310313	297527	267480	216231	93676.9	152346	346405	220334	275075	309741	146034	135443
FA 22:6	266648	321118	173526	169108	426079	471184	580462	412950	374561	477106	647505	533633	280085	326188	234938	158924	302649	338932	514516	404506	451031	350588	519772	496977	540014	430645	376970	359069	527901	573859	654277	448134	456984	555639	728917	748302
FA 23:0	413400	442833	197635	138031	193380	158073	436743	381768	158375	444384	194551	238225	377380	363975	218064	233794	218875	261725	377888	422594	273497	242891	146515	246175	444889	394665	200034	189041	184049	174241	404174	419946	194623	230999	154573	169931
FA 24:0	3.22544e+06	3.02937e+06	1.34606e+06	1.03768e+06	824202	711679	3.58621e+06	3.6284e+06	1.64095e+06	2.61933e+06	1.00152e+06	932913	3.27682e+06	3.30734e+06	1.61069e+06	1.4499e+06	1.06235e+06	1.29708e+06	3.35226e+06	3.71787e+06	2.15625e+06	1.7479e+06	737582	1.24802e+06	3.42774e+06	3.7595e+06	1.35527e+06	1.40466e+06	785121	1.05981e+06	4.015e+06	3.71872e+06	1.57161e+06	1.5209e+06	891586	1.02077e+06
FA 24:1	1.87123e+06	1.84314e+06	676836	658572	388784	366820	1.80857e+06	1.72968e+06	919046	962238	520968	523014	1.68825e+06	1.71569e+06	783802	679377	472943	422026	1.38656e+06	1.44298e+06	1.07759e+06	937018	500701	481245	1.94721e+06	2.00902e+06	670589	667840	407745	500250	1.65953e+06	1.74254e+06	867956	853285	609527	639244
FA 24:4	0	4348.86	26664.1	26361.6	68496.7	71028.5	0	0	49377.6	56350.6	115136	101102	6603.07	6830.57	36541.8	25750.9	42000.8	56534.6	11137.2	5725.58	72214.1	49423	93192.3	82221.7	23540.5	21876.6	61124.4	48773.4	97246.8	111882	19989	11905.2	65670.4	66421	166707	142860
FA 24:5	26785.1	31719.4	67477.7	74096.2	202297	214585	43963.7	40835.8	115561	130775	358095	269515	35038.6	34525	118833	76525.4	117075	141866	54783.6	44271.8	183524	142345	306717	286911	83302.3	84630.7	154770	136805	316159	329126	89935.5	62031.7	167415	195465	414050	442198
FA 24:6	0	3958.27	8365.24	12033	111357	134456	0	0	16472.7	20327.8	163381	131116	0	0	11780.9	10409.1	88552.8	91479.4	4755.14	2733.15	29507.6	24225.3	120352	105569	12302.7	8741.18	20889.2	21217.7	111119	121730	9085.59	0	28304.7	29454	152396	169288
GM3 34:1;2O	36750.5	34875.8	73311.3	110663	76298.6	69287	0	0	67517.5	59369.8	51085	41209.2	34703	39219.4	61095.1	57004.8	66340.3	70014.5	29584.6	27927.6	30701.9	44006.6	46781.5	49987.2	30491.2	31641.5	44096.7	45771.8	53625.8	53582.5	18041.5	26578.9	59447.3	43366.1	55910.8	52272.7
LPE 16:0	64440.2	58223.7	45170.4	54810.7	17380.5	17517.5	46909	39674.3	29628.4	27635.1	13728.3	15315.8	71928.6	76949.2	46797.6	47155.4	18216.9	17788.5	33463.9	35067.9	32845.9	29230.2	20216.1	19812	85850.9	71971.5	40922.2	42163.8	23650.5	18074.1	24579.8	27609.8	41578.7	42340.2	17493.6	18498.4
LPE 18:0	272950	247851	120753	115063	69298.8	73628.7	197804	236182	121750	108811	69778.5	65781.9	267955	347151	84922.6	79162.3	69279.3	70966.8	160204	170761	103701	104180	76115.4	76280.7	284496	282145	70629.2	77907.9	80080.8	77491.7	155802	150440	99065.3	120335	86796.2	83129
LPE 18:1	46219.3	42999.3	44924.1	44188.1	32184.1	29264.8	28455.4	28688	29291.3	32995.8	28222.5	25175.2	49463.3	62662.3	42399.9	39009.1	36192.7	35015.2	19418.6	17295.8	37559.3	27436.9	31893.2	30750.8	65655	64578.2	43539.6	53256.2	36607.2	40362.9	20793.4	24159.6	51684.6	47860.4	40188.5	43649.8
LPE 20:4	27971.6	25831.3	13057.4	20980.3	34607.7	34302	45961	41298	31746.6	41112.5	52437.1	53197.2	27192.5	34468.9	20097.4	17888.7	30550.4	35986.8	45071.6	44921.8	52346.9	26669.6	42599.9	47564.7	60250.9	63099.2	53513.6	54351.7	98907.8	94224.6	56708.5	77673.7	85937.7	72669.6	158011	158604
LPE 24:0	79052.3	69261.5	35448.2	29400.6	0	0	50250.6	51188.8	52935.2	49251.1	0	0	74317.9	82710.3	21937.4	25130.6	0	0	63786.8	68572	43299.6	42543.9	0	4224.34	69851.9	84388.7	25873.4	25730.5	0	0	65105.6	55819.3	41778.6	41418.7	0	0
LPS 18:0	82494.6	69895.9	16076.7	29731	36435.3	30357.5	32062.9	42852.7	20619.1	16922.6	24475.6	20709.5	126421	123604	21678.4	18588.6	24595.8	25547.6	71616	78829.9	28957.8	18726.7	33223.6	35252.1	98982.7	94873.4	25808.9	20798.6	40018.9	34493.2	50772.8	66533.4	33425.3	26621.4	33493.2	37259.1
PE 30:1	30244.4	17906.2	132394	123932	33694.4	34460	6517.35	0	46706.4	46203.5	15357.1	21721.7	22331.9	23734.5	110321	128771	46591.9	44491.5	3373.08	4744.86	39381.8	38603.8	20093.8	18246.6	36508.5	29338.9	98116.9	109504	26835.7	21376.4	11416.6	0	31567.6	31722.5	16186.1	18739
PE 32:1	947527	820568	2.68911e+06	2.29772e+06	486194	556100	560233	669329	1.23882e+06	1.24295e+06	543222	491620	775247	797031	2.58715e+06	2.46048e+06	638685	630633	451536	448081	1.05382e+06	1.09429e+06	436274	397571	945915	930726	2.00478e+06	1.99996e+06	445786	448985	418530	422728	823584	833579	377334	389051
PE 32:2	77206.4	62521.9	352624	325660	64079.7	61729.6	9106.17	18834.7	138214	132767	49449.6	36990.5	62256.3	65215.1	293096	283301	77245.7	78796.2	9046.23	13326.2	90853.3	75035.8	29652.4	35990.4	77074.8	67141.4	231030	213233	43385.1	38813.3	20493.9	7981.67	67803.6	64098.1	41021.5	37150.8
PE 33:1	148152	178623	364700	350247	115794	116805	163604	188587	247476	279890	86999.2	68554.4	173933	171736	489690	358992	151040	103285	124080	96619.6	255043	209225	20298.9	16421	160668	117995	331677	356050	115288	0	80386.1	81669.1	117840	158789	27449.3	36420.4
PE 34:1	7.31846e+06	6.61077e+06	1.07715e+07	9.47317e+06	4.27656e+06	4.4767e+06	5.53987e+06	5.91663e+06	7.70033e+06	7.8703e+06	4.42921e+06	4.44628e+06	6.3454e+06	6.99293e+06	1.08426e+07	1.06371e+07	4.67402e+06	4.6176e+06	4.34634e+06	4.33731e+06	7.03011e+06	7.27362e+06	4.37589e+06	4.18547e+06	6.8894e+06	7.11878e+06	1.09417e+07	9.90635e+06	4.27844e+06	4.03447e+06	4.02294e+06	4.09054e+06	5.92756e+06	6.59899e+06	3.87191e+06	3.70398e+06
PE 34:2	1.37954e+06	1.30795e+06	4.19367e+06	3.84824e+06	1.15423e+06	1.22557e+06	840616	906177	2.428e+06	2.50604e+06	1.02179e+06	1.10471e+06	1.17013e+06	1.14373e+06	3.94922e+06	3.89755e+06	1.374e+06	1.31246e+06	672844	640942	2.03231e+06	2.02111e+06	878400	820565	1.35064e+06	1.31502e+06	3.36549e+06	3.31432e+06	961946	973998	581069	644020	1.61953e+06	1.51174e+06	838837	828059
PE 34:3 (1)	103584	83980.3	187188	206509	87544.8	96477.7	36547.6	38730.4	119463	121286	79133.1	79603	75728.3	77252.5	217067	188130	84334.3	93558.1	42293.7	36007.1	94238.8	90756.2	69135.8	69037.1	95511.5	97181.4	186280	202691	76698.5	63520	30972.8	28390.2	86779.7	77978.4	66158.1	50830
PE 34:3 (2)	229577	246964	403831	406815	202690	195536	162608	154744	336885	285041	138270	144428	232686	239984	380874	360131	156372	186301	253140	232484	279254	285176	160121	189697	245713	229036	440147	426055	127607	148876	197703	200210	352281	297235	160257	153815
PE 35:1	951504	941698	1.42689e+06	1.21775e+06	797739	819685	822849	876875	1.2114e+06	1.16357e+06	737978	728903	930430	906113	1.46857e+06	1.46381e+06	713783	737060	713189	663436	1.20427e+06	1.22723e+06	701887	689023	927478	987594	1.56103e+06	1.48766e+06	908866	867508	611251	663373	1.13658e+06	1.19799e+06	760118	766165
PE 35:2	237719	236171	530490	426934	251979	224162	185691	175859	368656	516358	238414	258819	153383	168591	648706	645069	308142	242262	77432.2	52923.7	442586	417660	207005	196242	214648	205857	537613	510334	235513	179780	63609.2	63931.4	287125	298834	151393	116086
PE 36:1	8.77526e+06	8.95519e+06	1.16593e+07	1.09374e+07	9.15851e+06	9.26659e+06	7.69129e+06	8.45518e+06	1.30511e+07	1.16767e+07	9.01862e+06	8.88796e+06	8.37597e+06	8.90024e+06	1.20847e+07	1.17196e+07	9.12113e+06	9.48077e+06	6.74223e+06	6.59763e+06	1.15471e+07	1.15685e+07	9.36568e+06	9.26264e+06	8.43148e+06	8.83908e+06	1.20233e+07	1.2031e+07	9.70297e+06	8.57929e+06	6.5398e+06	6.52147e+06	1.1526e+07	1.12417e+07	8.72233e+06	7.97502e+06
PE 36:2	5.7451e+06	5.16004e+06	1.21516e+07	1.08895e+07	7.44519e+06	7.61006e+06	3.36993e+06	3.93372e+06	1.08028e+07	1.10259e+07	7.57075e+06	7.73789e+06	4.65693e+06	4.73582e+06	1.2236e+07	1.28842e+07	8.02023e+06	7.83507e+06	2.5681e+06	2.46295e+06	9.67726e+06	1.00867e+07	7.12082e+06	6.64258e+06	5.13822e+06	5.29872e+06	1.20531e+07	1.26808e+07	7.03322e+06	6.69212e+06	2.48628e+06	2.57092e+06	8.67596e+06	8.74673e+06	6.34556e+06	6.41612e+06
PE 36:3	1.27117e+06	1.13425e+06	1.83704e+06	1.69874e+06	1.29857e+06	1.33108e+06	740476	775117	1.81229e+06	1.91452e+06	1.22839e+06	1.16904e+06	1.12927e+06	1.04497e+06	2.40733e+06	2.13657e+06	1.29596e+06	1.28682e+06	596419	573264	1.80769e+06	1.70627e+06	1.16972e+06	1.14019e+06	1.44213e+06	1.31303e+06	2.382e+06	2.28455e+06	1.35594e+06	1.23951e+06	593335	503904	1.53345e+06	1.36869e+06	1.17405e+06	1.16494e+06
PE 36:4	1.81163e+06	1.96331e+06	3.02741e+06	2.64094e+06	1.11086e+06	1.12239e+06	1.7175e+06	1.99869e+06	2.47861e+06	2.46498e+06	1.12413e+06	1.07837e+06	1.79663e+06	1.98709e+06	3.43755e+06	3.64038e+06	1.08819e+06	1.1932e+06	1.17551e+06	1.15022e+06	2.63378e+06	2.57013e+06	1.28235e+06	1.17863e+06	2.08961e+06	2.01879e+06	3.54506e+06	3.41447e+06	1.22746e+06	1.14377e+06	1.24613e+06	1.1671e+06	2.33719e+06	2.22745e+06	1.07707e+06	1.03799e+06
PE 36:5 (1)	137986	146907	302222	313815	128022	147853	80359.2	72817.7	223980	180039	131415	130730	106719	106722	352905	287372	136848	153416	63736.3	39450.2	152856	182993	100576	112904	115485	135538	298252	285343	116189	116058	30741.8	44145.1	132297	152289	87680.6	97643.3
PE 36:5 (2)	308129	295055	678923	644496	82237.4	82186.3	207110	230259	433436	370519	62812	73668.2	261356	296257	847138	843679	84328.9	97020	185463	163547	438658	457423	117276	99255.3	343422	364139	836729	896405	75382	79619.7	154503	169268	378332	388834	68397.9	59586.4
PE 37:1	77923.1	88055.3	121033	125037	149615	141309	61142.1	66276.3	136278	132023	130492	126541	71469.2	77783.2	133559	121488	146496	127237	66999.4	62662.1	115383	112920	143819	147544	81262.6	74016.6	145675	147233	140934	116288	57910.9	56965.3	127074	144174	136951	122171
PE 37:2	170869	130318	368478	336394	341898	346414	103811	100497	338037	358284	332015	309972	115814	116391	345221	384242	333259	373397	48197.1	52653.8	322760	284612	324494	302569	117912	152270	409924	390439	326850	308436	67632.9	69607.8	281037	261957	298812	293006
PE 38:1	165278	167299	255457	244193	247377	257408	142569	165959	289972	237586	253395	260811	152445	155957	227302	230568	264946	284958	148555	140010	238739	234546	325328	378503	158333	168203	220971	235067	249286	228064	145906	147767	236676	213906	261496	237677
PE 38:2	238223	235211	793700	706134	852988	864236	145666	151135	709472	580320	874655	883926	207452	215375	661196	655299	971253	946794	124163	100687	509478	543082	946272	907854	242796	235502	635311	628061	827646	781417	111437	118782	476251	494870	844084	763416
PE 38:3 (1)	1.5596e+06	1.7406e+06	2.24601e+06	2.17421e+06	1.62773e+06	1.5977e+06	1.68585e+06	1.87491e+06	2.80653e+06	2.70705e+06	1.46891e+06	1.53048e+06	1.52662e+06	1.56555e+06	2.58253e+06	2.48539e+06	1.42244e+06	1.53432e+06	1.27101e+06	1.18176e+06	2.73311e+06	2.85839e+06	1.45664e+06	1.5024e+06	1.52818e+06	1.63614e+06	2.84519e+06	2.87715e+06	1.82226e+06	1.83568e+06	1.33044e+06	1.39891e+06	2.75897e+06	2.89641e+06	1.50678e+06	1.4595e+06
PE 38:3 (2)	485617	549122	386596	428450	626592	721151	495657	594494	447208	392180	754207	690474	482308	524288	396925	428613	643099	690154	471883	429121	414923	378934	610950	592188	457461	499138	408075	421971	595879	524918	457770	451779	384061	349633	525709	548578
PE 38:4	1.27303e+07	1.30939e+07	9.49788e+06	8.33852e+06	9.09423e+06	9.37289e+06	1.30242e+07	1.37288e+07	1.03702e+07	1.0611e+07	8.87759e+06	9.29557e+06	1.25691e+07	1.35963e+07	9.71384e+06	9.74477e+06	7.46018e+06	7.99808e+06	1.12908e+07	1.14988e+07	1.00474e+07	1.06165e+07	7.94349e+06	7.63727e+06	1.24901e+07	1.30598e+07	1.10553e+07	1.07633e+07	1.06359e+07	1.00339e+07	1.17586e+07	1.20392e+07	1.03745e+07	1.1552e+07	8.95027e+06	9.52138e+06
PE 38:5 (1)	2.4442e+06	2.70627e+06	4.58355e+06	3.97117e+06	3.68831e+06	3.90732e+06	1.96537e+06	2.33379e+06	4.59776e+06	4.67618e+06	3.45049e+06	3.76128e+06	2.30258e+06	2.40509e+06	4.80715e+06	4.76031e+06	3.31207e+06	3.37015e+06	1.33881e+06	1.32338e+06	4.38965e+06	4.49587e+06	3.14975e+06	2.99205e+06	2.70509e+06	2.57386e+06	5.01584e+06	5.02156e+06	3.72873e+06	3.997e+06	1.44509e+06	1.38205e+06	3.97186e+06	3.84838e+06	3.29968e+06	3.42021e+06
PE 38:5 (2)	2.11821e+06	1.95725e+06	1.79772e+06	1.89666e+06	795655	977288	1.69559e+06	1.81069e+06	1.63255e+06	1.62194e+06	902769	1.1363e+06	1.86095e+06	1.93727e+06	2.30893e+06	2.14279e+06	891636	970448	1.53767e+06	1.58972e+06	2.09598e+06	1.90623e+06	883228	1.05224e+06	2.08872e+06	2.12267e+06	2.35639e+06	2.4442e+06	794698	912661	1.58684e+06	1.63838e+06	1.88595e+06	1.78909e+06	700669	961923
PE 38:6 (1)	562847	530377	910706	837063	334911	326790	242953	256192	718793	670406	292600	345238	451222	473312	964627	1.00692e+06	305136	322859	205211	204182	692905	740521	318860	296285	568580	547611	992614	995926	335642	309859	184341	196815	593392	565918	281893	283974
PE 38:6 (2)	1.14564e+06	1.06844e+06	1.8588e+06	1.74655e+06	1.56436e+06	1.52214e+06	939206	1.01628e+06	1.96821e+06	2.15878e+06	1.63403e+06	1.72988e+06	1.06373e+06	1.16023e+06	2.61334e+06	2.35676e+06	1.6743e+06	1.583e+06	740392	758324	2.31249e+06	2.14584e+06	1.7049e+06	1.61981e+06	1.01429e+06	1.09234e+06	2.3491e+06	2.31612e+06	1.78834e+06	1.56245e+06	692863	690607	2.02659e+06	1.91711e+06	1.51025e+06	1.46687e+06
PE 38:7	124631	118960	324478	293002	254227	281723	41762.1	57122.4	222929	184860	195010	227082	103820	103560	307626	299579	333087	290913	50434.8	49732.8	171330	169869	177638	178425	131276	120200	278191	290828	189381	178022	44610.8	38474.9	149180	151082	162726	164429
PE 39:3	45642.2	59636.7	66828.8	53004.3	152094	162736	55475.9	34602.1	93629.6	77474.8	151007	158051	52159.5	60700	61031.4	60726.1	121531	142374	47621.1	52705.9	84486.2	86054.5	127817	136233	61400.2	68639.7	66595.6	69260.5	142758	151271	67511.5	58653.4	70116.6	80238.7	146883	140655
PE 40:1	204414	214756	312588	286452	65148.3	59570.2	182302	185262	276591	213933	67120.2	63757.5	167790	177577	266887	277311	60747.6	66588.7	184816	181831	238616	239389	78933.1	82909.9	171891	190977	286415	312080	57876.8	52031.6	202631	190351	243146	236446	53693.8	52323.3
PE 40:2	52503.5	42596.7	306569	292246	175872	176801	35104.9	29858.5	199897	156197	169931	174125	38543.6	35695	202031	211570	186711	186573	30690.6	30540	113571	132884	169992	176433	38485.3	38356.2	223757	237328	163115	136153	35417.4	34855.2	140480	132092	152122	149101
PE 40:3	57999.4	53499.7	68739.9	64755.5	306920	315147	57967.9	57901.2	84927.1	75246.9	307555	287812	52241.4	59227.6	54013.3	67879.9	217627	258440	61614.2	55904.7	75464.5	76004.8	249712	247285	47718.1	51654.5	69659.8	69493.8	283003	230184	64934.9	61720.6	85519.8	74838.3	254047	248897
PE 40:4 (1)	240299	303216	636465	600276	1.54111e+06	1.52681e+06	292966	315289	849877	768202	1.46743e+06	1.45256e+06	246411	303080	599319	628332	1.15449e+06	1.29017e+06	271150	288531	752265	703101	1.24511e+06	1.33306e+06	238735	262431	648064	621288	1.971e+06	1.78343e+06	297333	293587	807425	803015	1.55568e+06	1.57816e+06
PE 40:4 (2)	162242	176896	106350	101912	62205.2	64630.3	166283	163280	122034	93089.8	62644.2	70498.9	179775	193108	120757	109245	53969.1	64494.2	158316	146315	123615	121284	68783.7	65147.7	198622	192920	144161	115509	83988.5	87182	165660	170906	117072	109382	72957.4	65434.4
PE 40:5 (1)	1.41926e+06	1.46498e+06	2.84985e+06	2.52537e+06	1.45674e+06	1.54934e+06	1.63014e+06	1.69406e+06	3.04079e+06	3.04255e+06	1.40581e+06	1.48878e+06	1.38923e+06	1.56957e+06	2.73924e+06	2.61188e+06	1.26777e+06	1.25965e+06	1.45504e+06	1.4788e+06	2.87641e+06	3.21493e+06	1.21021e+06	1.18735e+06	1.26845e+06	1.39074e+06	2.69221e+06	2.81032e+06	1.71608e+06	1.60319e+06	1.37744e+06	1.35374e+06	2.95277e+06	3.36882e+06	1.41611e+06	1.37019e+06
PE 40:5 (2)	129977	147020	189501	163997	823263	818693	77859.5	187604	165441	168215	767427	760600	143570	158232	158348	158140	699721	716782	146848	127020	154864	167198	620415	618469	200383	186413	215827	215812	876384	785063	156661	169026	222248	199950	581019	653760
PE 40:7	1.11157e+06	1.01066e+06	2.36224e+06	2.10154e+06	3.47271e+06	3.74578e+06	738810	763487	2.56228e+06	2.51732e+06	3.23932e+06	3.53163e+06	957091	943376	2.34959e+06	2.45534e+06	3.62882e+06	3.56561e+06	718527	663648	2.39723e+06	2.32363e+06	2.85377e+06	2.83928e+06	1.09127e+06	1.0648e+06	2.16258e+06	2.16989e+06	3.39691e+06	3.12546e+06	679506	710478	2.04299e+06	2.16366e+06	2.92247e+06	3.11819e+06
PE 40:8	66883	56652.7	133829	124546	317650	281922	27714.9	12069.8	127024	102937	257940	280054	50566	67838.4	136575	145579	287858	291482	31040	47776.7	95814	112057	286524	286301	62915.3	58496.4	132045	151999	257900	286547	35306.1	28775.3	92197.1	104733	253390	280376
PE 42:1	379813	409859	579865	624140	63644.6	67589.3	296938	233830	509889	424830	56698	71269.8	353963	370989	520915	563946	66480.3	72230.4	272987	319238	398930	449115	61170.9	68011.4	390889	418227	557669	619612	59595.4	48478.2	300842	293157	486437	517877	43011.4	44601.7
PE 42:2	41046.4	41753.7	393660	311394	78875.6	71033.7	10596.5	0	235432	148729	69794.2	68180.4	25176.2	21930.6	215605	262295	78091.1	98295.9	16261.9	14602.4	130513	154875	61251.7	72525.8	24778.4	36767.9	236997	239533	54603.1	52957.4	11829.3	14908.8	135582	135728	65604.8	55616.7
PE 42:4	3192.66	3814.91	45625.7	38951.4	141287	133673	0	5154.74	30772.9	34653.3	112786	115754	4094.34	14735.1	36965	48239.9	104693	119926	0	0	29813	37479.7	134508	118327	5635.02	12178.4	50818.6	56531.1	184382	152000	4583.42	7927.25	42915.4	37006	149162	147043
PE 44:1	33989.1	30677.2	153138	158153	0	0	0	0	102217	72920.8	0	0	33909.7	33392.2	139163	151869	0	0	19359	15155.3	97697.3	89593.3	0	0	33853.1	47378.1	130968	153386	0	0	18570.2	15040.2	92551.5	98689.6	0	0
PE 44:2	6048.87	0	218416	232359	6516.74	8208.23	0	0	76405.6	64870	0	0	0	0	146097	144667	0	3955.15	0	0	62704.7	55314.9	0	5771.33	6373.12	0	148265	184564	0	0	0	0	57957.1	73128.5	0	0
PE O-34:1 (1)	953604	821601	4.16317e+06	3.87183e+06	465072	790973	1.02295e+06	991347	4.98015e+06	4.44394e+06	831524	815021	861552	914084	3.85304e+06	3.60788e+06	998304	870988	943914	1.00923e+06	3.95683e+06	3.80581e+06	1.05588e+06	1.12906e+06	877105	918279	2.92031e+06	2.8479e+06	697582	593931	970246	1.06291e+06	3.22643e+06	3.05878e+06	828168	702066
PE O-34:1 (2)	117788	122755	21788	25247.2	361367	401468	52716.5	58465.4	24246.5	18540	417636	391251	77986	79445.8	21107.8	21078.7	337781	287521	52525.7	47712.3	11057.6	17940.1	436379	394051	86784.3	99152	30246.3	27867.3	377267	331764	37061.8	32932	14278.5	19076.7	367045	348468
PE O-34:2	8.32391e+06	7.50066e+06	2.63209e+06	2.48412e+06	6.2412e+06	6.45783e+06	8.95972e+06	9.302e+06	2.51937e+06	2.30748e+06	7.001e+06	6.98456e+06	8.07733e+06	8.30673e+06	2.30494e+06	2.24378e+06	8.40767e+06	7.88149e+06	9.15417e+06	9.38523e+06	2.11486e+06	2.14703e+06	9.63793e+06	9.8563e+06	8.13589e+06	8.47014e+06	2.07447e+06	2.03094e+06	6.0197e+06	5.57974e+06	8.6517e+06	9.11459e+06	2.02339e+06	1.98464e+06	6.2147e+06	6.15143e+06
PE O-36:1	511419	525077	1.15377e+06	975332	169257	194311	512261	495948	1.66096e+06	1.42282e+06	185220	279391	522663	527985	998669	1.00867e+06	342777	121015	574915	580427	1.43309e+06	1.4348e+06	432638	248413	414641	510603	858660	875082	152539	172064	474071	513540	1.25531e+06	1.18816e+06	206446	253040
PE O-36:2 (1)	197049	180768	901586	816299	218484	225455	180794	162098	1.26283e+06	1.19032e+06	267109	293652	152238	155594	760846	716185	268878	248366	181832	174226	1.00324e+06	914025	302148	346048	124457	161399	621738	590006	173291	116173	181047	163505	857439	799757	221601	245291
PE O-36:2 (2)	3.54116e+06	3.36745e+06	467865	472717	1.97416e+06	2.0192e+06	3.46517e+06	3.42135e+06	470445	398412	2.16829e+06	2.08859e+06	3.50136e+06	3.71813e+06	404679	433062	2.79845e+06	2.75897e+06	4.34205e+06	4.57203e+06	387467	400502	3.57627e+06	3.838e+06	3.38318e+06	3.56162e+06	410926	395125	1.86665e+06	1.63705e+06	3.81868e+06	3.82042e+06	397277	396828	2.04145e+06	1.96531e+06
PE O-36:3 (1)	22896.2	39840.2	336522	340791	84381.3	73233.6	48027.5	25667.2	526352	513110	60808.1	37453	28098.1	35151.7	450440	486836	57690.1	30562.3	38871.1	38390.2	547291	541038	133796	61912.2	18109	65290.1	409033	411478	51482.2	19777.4	43260.4	46758.4	535950	507903	87237.2	99934.4
PE O-36:3 (2)	1.36651e+06	1.2118e+06	668830	598232	1.87275e+06	2.00511e+06	1.46113e+06	1.53416e+06	663459	608105	2.22011e+06	2.10387e+06	1.15511e+06	1.13091e+06	525034	507215	2.3212e+06	2.28887e+06	1.29132e+06	1.24398e+06	531997	523902	2.8124e+06	2.98959e+06	1.22989e+06	1.27175e+06	460282	455223	1.63381e+06	1.5826e+06	1.38203e+06	1.49673e+06	474299	490588	1.88399e+06	1.83962e+06
PE O-36:4 (1)	106407	170688	4.461e+06	3.54496e+06	190620	175789	274684	252715	7.15926e+06	8.0352e+06	280415	257752	103417	135909	4.90287e+06	4.82553e+06	210377	152110	172763	203041	7.97146e+06	7.64195e+06	234013	215295	136963	134020	3.78716e+06	3.6279e+06	165382	82073.7	221628	205054	6.02443e+06	6.31697e+06	167351	145068
PE O-36:4 (2)	995863	973833	514469	452598	823150	787082	1.15622e+06	1.13321e+06	608132	604008	977969	895694	1.23691e+06	1.21389e+06	553976	558801	1.13903e+06	1.16546e+06	1.30973e+06	1.32098e+06	621862	678875	1.47965e+06	1.53011e+06	1.20298e+06	1.18639e+06	534470	537697	889822	854626	1.28773e+06	1.3516e+06	651229	677181	1.00474e+06	936826
PE O-36:4 (3)	353607	391808	126755	136584	443228	419212	385586	383453	154214	123833	585855	570672	382118	405331	131842	95350.8	646687	579063	428924	479391	150387	178146	588840	646632	402728	434521	109015	129231	433914	334318	426729	460688	166577	159254	394384	409576
PE O-36:5 (1)	27506.3	346348	1.5903e+06	1.40927e+06	5824.82	6190.22	61246.5	367810	2.27537e+06	2.02369e+06	13804.4	75014.5	55458	68988.5	1.75692e+06	1.73768e+06	22758.5	16342.9	211028	374780	2.4572e+06	2.52564e+06	238537	163883	47037.1	37784.6	1.59477e+06	1.53284e+06	11264.9	21570.1	375099	224978	2.01904e+06	2.09133e+06	25075.7	13919.8
PE O-36:5 (2)	7.04631e+06	7.66739e+06	4.23113e+06	3.36885e+06	9.84237e+06	9.83955e+06	1.16544e+07	1.09528e+07	5.56653e+06	6.21198e+06	1.33444e+07	1.40398e+07	7.93187e+06	8.07692e+06	5.07717e+06	4.35927e+06	1.17422e+07	1.05518e+07	8.39623e+06	8.1112e+06	6.71537e+06	5.73761e+06	1.19752e+07	1.14202e+07	7.11063e+06	7.70068e+06	3.98876e+06	4.02111e+06	1.10122e+07	1.05637e+07	8.21122e+06	8.73823e+06	5.18866e+06	5.00575e+06	1.07136e+07	1.08315e+07
PE O-36:6	2.86736e+06	2.70752e+06	1.36342e+06	1.19066e+06	1.15866e+06	1.0486e+06	3.15449e+06	3.19399e+06	1.63744e+06	1.56793e+06	1.28626e+06	1.32892e+06	2.84906e+06	3.15115e+06	1.68255e+06	1.45336e+06	1.34253e+06	1.33343e+06	3.20008e+06	3.16634e+06	1.85371e+06	1.90703e+06	1.81639e+06	1.84764e+06	3.19994e+06	3.21875e+06	1.46976e+06	1.51532e+06	1.1206e+06	1.14192e+06	3.25397e+06	3.24154e+06	1.7069e+06	1.65548e+06	1.21958e+06	1.23208e+06
PE O-37:4	30785.7	27531.9	220759	190167	10491	32157.1	9296.68	43529.4	483937	466408	35339.7	14002.4	12900.2	31228.8	248688	256796	32456.6	36774.7	24790	19235.2	541039	557709	54364.8	82423	42066.5	19492.6	308208	284593	15019.8	41665.4	34321.8	43325.7	568022	517099	47731.1	46457.1
PE O-37:5	745695	807185	226719	192232	815311	781555	941034	1.01967e+06	320823	306706	881580	959168	831272	900059	231529	267012	728920	800289	1.00861e+06	951452	365937	423474	1.00553e+06	987532	837596	775347	285590	293664	987122	1.08174e+06	1.11422e+06	1.07147e+06	385067	414144	1.10649e+06	1.20092e+06
PE O-38:2	437133	449574	56536.3	48917.2	315727	334537	308433	352629	55403.4	44781	330996	329366	459310	454742	43057.5	45479.9	435400	451759	443208	464869	39456.1	53424.7	524483	583781	489828	481289	39166.8	43470.9	281251	245868	389773	395836	42301.5	47536.6	317418	294817
PE O-38:4 (1)	920990	922300	158712	143911	1.06975e+06	1.04286e+06	1.02651e+06	1.07838e+06	191371	179696	1.17854e+06	1.07885e+06	1.02581e+06	1.1167e+06	161699	143293	1.19686e+06	1.24499e+06	1.24954e+06	1.26675e+06	191556	213847	1.28012e+06	1.26739e+06	1.11516e+06	1.06316e+06	186631	170713	1.02207e+06	898925	1.28469e+06	1.22774e+06	233127	225936	1.05972e+06	1.02413e+06
PE O-38:4 (2)	357858	363451	43080.3	43192.6	210204	217284	381448	410381	39508.5	13986	245015	280860	446457	457977	15075.6	35306.7	275415	269932	529063	556784	12716.6	60716.5	375026	386328	429561	439135	24490	38443.3	201996	239219	532723	523458	53429.2	35182.9	231916	192245
PE O-38:5 (1)	1.65646e+06	1.58836e+06	632190	585119	4.15581e+06	4.3954e+06	1.81939e+06	1.69647e+06	579106	538684	4.35903e+06	4.55009e+06	1.4729e+06	1.60797e+06	522957	504372	3.68024e+06	3.75404e+06	1.42233e+06	1.47148e+06	497054	556060	3.66682e+06	3.73233e+06	1.7237e+06	1.73057e+06	629403	614988	5.02602e+06	5.10848e+06	1.65745e+06	1.68667e+06	566462	535630	4.7776e+06	4.92668e+06
PE O-38:5 (2)	1.08519e+07	1.15529e+07	1.69552e+06	1.60238e+06	7.06676e+06	6.83768e+06	1.41368e+07	1.38515e+07	2.54857e+06	2.31745e+06	7.5355e+06	7.96304e+06	1.22987e+07	1.30491e+07	2.00962e+06	1.89502e+06	6.77135e+06	6.86137e+06	1.56604e+07	1.52744e+07	2.67307e+06	2.73233e+06	9.55578e+06	9.9975e+06	1.12961e+07	1.17351e+07	2.29541e+06	2.19964e+06	9.24669e+06	9.0598e+06	1.52878e+07	1.65351e+07	2.97452e+06	2.97769e+06	9.20234e+06	9.45635e+06
PE O-38:6 (1)	306623	338541	5.9258e+06	5.11471e+06	627118	710196	305643	551621	6.82628e+06	5.66217e+06	767717	383781	263143	452478	5.6754e+06	6.30263e+06	804389	848856	384871	331183	6.81514e+06	6.31246e+06	1.17363e+06	628077	367815	345582	4.3467e+06	4.32871e+06	605333	594888	389437	317336	5.27902e+06	4.48479e+06	516162	400866
PE O-38:6 (2)	2.51726e+06	2.45424e+06	372439	338874	1.08841e+06	1.29968e+06	2.77797e+06	2.49603e+06	444656	402762	1.1803e+06	1.22256e+06	2.73406e+06	3.02875e+06	486053	438725	1.40214e+06	1.40225e+06	3.19575e+06	3.32252e+06	500883	559256	1.33158e+06	1.39756e+06	2.47881e+06	2.95769e+06	446998	405416	1.10542e+06	1.01087e+06	3.08909e+06	3.21708e+06	454128	418022	1.11119e+06	1.0982e+06
PE O-38:7	7.18261e+06	7.28513e+06	5.01121e+06	4.17031e+06	1.17393e+07	1.29578e+07	6.5578e+06	6.75702e+06	4.83382e+06	4.29724e+06	1.21626e+07	1.27529e+07	7.13137e+06	7.20576e+06	4.66724e+06	4.73918e+06	1.45926e+07	1.42912e+07	6.58447e+06	6.77257e+06	4.21847e+06	4.21788e+06	1.28475e+07	1.30213e+07	7.90196e+06	7.70382e+06	4.32439e+06	4.27372e+06	1.04399e+07	1.02999e+07	6.5979e+06	6.71071e+06	4.22889e+06	3.72437e+06	1.06225e+07	1.07782e+07
PE O-40:5 (1)	1.00313e+06	1.15359e+06	102179	105242	2.00373e+06	2.11547e+06	1.11699e+06	1.04849e+06	117553	77498	1.83052e+06	2.0155e+06	1.03627e+06	1.06996e+06	125138	114626	1.66098e+06	1.70898e+06	1.14984e+06	1.10462e+06	122921	129399	1.94122e+06	1.7953e+06	1.09127e+06	1.18676e+06	146369	136850	2.63208e+06	2.69136e+06	1.21384e+06	1.2964e+06	128455	122334	2.30341e+06	2.49381e+06
PE O-40:5 (2)	995510	1.06742e+06	240018	216002	456076	491770	1.10542e+06	1.06617e+06	361043	290975	450039	465066	1.26522e+06	1.35034e+06	254423	260051	399770	479881	1.5395e+06	1.63625e+06	339308	354761	539482	509340	1.1723e+06	1.21651e+06	282383	281268	535480	523294	1.47188e+06	1.51847e+06	392467	388772	534011	508576
PE O-40:7 (1)	8973.09	24582.3	729237	605297	212940	120205	0	26172.9	990002	1.02531e+06	97189.1	212402	0	0	621846	651067	110040	174998	0	4743.1	969769	1.04967e+06	91493.9	193919	0	23692.2	519601	600286	162333	62324.4	0	0	853039	711613	171945	18246.9
PE O-40:7 (2)	212903	217439	30265.1	54106.5	949166	934570	153384	186977	31066	15959.7	894930	822827	212582	226830	23509.3	0	1.31653e+06	1.30993e+06	164368	212176	19968.5	0	912400	919191	237208	230150	22042.7	28607.1	841294	742444	217746	193786	19563.7	0	653235	728472
PE O-40:7 (3)	5.80699e+06	4.99919e+06	1.00811e+06	952104	4.30161e+06	4.3597e+06	5.26332e+06	5.06639e+06	1.04007e+06	913457	4.69519e+06	4.74702e+06	5.33864e+06	5.8388e+06	1.05464e+06	1.02399e+06	4.81741e+06	5.14668e+06	6.45838e+06	6.77935e+06	1.04081e+06	1.07937e+06	5.37895e+06	5.90497e+06	5.15434e+06	5.56726e+06	1.08578e+06	1.06069e+06	4.41958e+06	4.03509e+06	5.82362e+06	5.98535e+06	1.068e+06	1.04089e+06	4.26785e+06	4.63977e+06
PE O-40:8	1.18378e+06	1.04538e+06	728639	701943	4.05461e+06	3.90021e+06	979528	990129	985688	909087	4.17807e+06	4.14717e+06	809451	1.03259e+06	657868	796359	3.92394e+06	4.24291e+06	905032	872231	869902	924692	3.8702e+06	3.85713e+06	1.03841e+06	1.04162e+06	716964	662862	3.51035e+06	2.93644e+06	1.06485e+06	953010	878058	691164	3.4555e+06	3.53976e+06
PE O-42:5	225749	232250	22284.6	26594.7	55997	60666.1	182039	188461	43330.7	36701.8	58741.3	55125.9	258795	274308	31468.6	37729.5	51733.3	53985.5	258173	254734	41093.5	42118.6	65794.4	67703.7	268240	283732	34669.6	34011.3	61966.9	65354.1	274814	258500	47665.4	41933.9	71709.6	63066.3
PE O-42:7	164528	161443	5298.96	4704.12	431851	506000	133701	129910	0	0	438348	466695	150377	157895	7666.75	0	526457	566652	157532	155724	0	6322.81	497277	544563	157415	162034	0	6106.47	424993	394014	152001	174189	7805.09	0	380346	391844
PE 40:7;O	173287	223760	146723	35341.4	290286	254093	456656	438290	148046	245366	486937	614507	255335	216259	159414	141542	385977	257249	225611	233737	275662	182924	458973	278176	111018	159885	56494.5	52773.9	279524	350998	227039	209585	56401.4	95100.5	243661	232276
PG 34:1	2.56952e+06	2.63956e+06	4.70229e+06	4.45293e+06	2.45264e+06	2.32646e+06	1.36671e+06	1.57803e+06	1.65638e+06	1.52783e+06	1.90838e+06	1.84211e+06	2.43554e+06	2.6964e+06	3.40416e+06	3.19258e+06	3.17173e+06	3.40277e+06	1.34731e+06	1.29547e+06	1.01753e+06	1.06953e+06	2.36149e+06	2.34238e+06	3.22563e+06	3.44323e+06	3.0163e+06	3.31048e+06	2.65455e+06	2.49365e+06	1.2059e+06	1.34145e+06	1.07883e+06	1.16596e+06	2.43434e+06	2.15689e+06
PG 36:1	465984	491583	1.81154e+06	1.70931e+06	990427	972180	318631	341616	1.77649e+06	1.59621e+06	963654	921876	520989	544425	1.90484e+06	2.02207e+06	1.27224e+06	1.12741e+06	375414	350491	1.50418e+06	1.60849e+06	1.02567e+06	1.05092e+06	579337	589431	1.92593e+06	1.94682e+06	957195	1.0197e+06	311371	402406	1.43069e+06	1.64609e+06	1.03875e+06	984300
PG 36:2	289582	243015	0	0	90990	81964.8	111196	129403	0	0	75442.6	75050.2	228030	255821	0	0	228051	281679	282490	274025	0	9693.99	265821	296838	288872	350669	0	0	40718.7	64944	249829	237321	0	0	104371	111582
PG 38:6	170116	168101	0	0	31973.2	38053.1	187558	200447	0	0	60283.6	57570	214987	255563	0	3861.5	79021.6	83106.6	313318	378425	0	0	118144	122080	216961	242332	0	0	36568.3	41367.5	284982	269675	0	0	52866.7	57132.9
PG 40:6 (1)	68350.5	72137.3	0	0	3962.75	11411.5	81185.8	75738	0	0	20031.1	11501.2	81523.3	81674.4	0	0	2513.65	14080.5	92629.4	107747	0	0	27642.5	27879.2	73580.4	93283.5	0	0	6285.97	6844.93	97088.2	110130	0	0	4359.95	4519.61
PG 40:6 (2)	137428	132121	0	0	9748.28	24472.9	132294	142289	0	0	26772	41046.4	156294	196396	0	0	56881.2	64876.7	237269	258902	0	0	95851.2	107739	151186	155909	0	0	27233.8	9990.87	197755	203568	0	0	39564.6	44284
PG 40:7	374406	346554	0	0	320128	345747	359725	349349	0	0	414083	425275	368914	403583	0	0	521237	548050	479992	486289	4617.58	0	717165	728580	367271	400563	0	3269	253377	267612	470471	473493	0	0	399301	379754
PG 40:8	52461.5	59849.6	0	0	48172.1	44554.2	53245	53962	0	0	45848.4	45413.6	49085.9	57620.2	0	0	45766.9	50390.9	60407.3	62631.3	0	0	61853.3	57438.2	58413.1	58445.2	0	0	28083.8	45388.4	70089	68202	0	0	58523.4	60038.8
PG 44:11 (1)	182290	215046	0	0	60141.9	56501.1	190566	193784	0	0	82161.2	76702	234563	259384	0	0	56435.4	55754.7	263802	261742	0	0	94679.5	97842.8	214634	221999	0	0	46001.9	57500.6	294309	299988	0	0	84842.1	63962.8
PG 44:11 (2)	15345	20385.4	0	0	137993	155197	0	18951.7	0	0	151153	131010	14475.3	23441.1	0	0	146511	156050	22087.3	23224.2	0	0	129528	127970	19932.7	20147.1	0	0	116827	122379	25392.4	20805.9	0	0	124190	130503
PG 44:12	601412	630432	0	0	1.29848e+06	1.30599e+06	520253	552967	0	0	1.28184e+06	1.33703e+06	632460	745895	0	0	1.47842e+06	1.53161e+06	774490	786213	0	0	1.74864e+06	1.67561e+06	688318	746947	0	0	1.26975e+06	1.1412e+06	801127	806366	4374.52	0	1.2029e+06	1.18075e+06
PI 32:0	161440	176999	1.41177e+06	1.85251e+06	163831	159920	84697.9	124211	1.09742e+06	801250	107925	120718	201989	222216	1.00802e+06	1.05479e+06	149341	252363	77454.2	75794.3	668210	759858	212659	266124	205503	212742	1.13529e+06	1.26395e+06	169039	163286	94246	77811.3	990949	1.063e+06	142947	145867
PI 32:1	670549	632715	1.25671e+06	1.37501e+06	265265	290628	286389	339208	462389	402931	244465	209185	547907	577588	890400	830064	369610	393104	228227	222977	327852	328946	283513	257200	718195	741485	696816	752621	200485	219012	256583	272897	324533	326045	214970	189911
PI 34:0	190565	149437	2.02065e+06	2.42707e+06	117446	124736	84014.2	105067	1.93009e+06	1.88653e+06	58507.8	77565.7	246446	273609	1.3128e+06	1.49718e+06	58427.8	102429	95942.9	159795	1.45376e+06	1.82943e+06	90822.3	116858	251332	211986	2.57492e+06	2.56692e+06	159994	147321	90281.6	79024	2.93524e+06	2.92104e+06	99960.9	116001
PI 34:2	928952	768735	2.3375e+06	2.46036e+06	802593	789770	325905	343357	734116	627363	540391	541595	613058	657921	1.51527e+06	1.47684e+06	983977	1.02721e+06	305457	309544	412229	424396	505919	525132	784083	855772	1.22159e+06	1.27241e+06	550721	621386	338969	355647	437597	383537	552027	560158
PI 35:1	494327	477513	985324	904285	325756	314279	288586	344873	962982	763437	310860	275415	449501	460160	902218	890042	268420	319122	287742	275065	809600	875178	317486	349194	530624	497212	940647	986961	301966	311172	319037	297917	939535	926472	369663	314412
PI 35:2	255407	239116	481104	566121	316269	267301	102320	112000	180227	159540	171356	204128	210144	224616	369769	379051	303949	305154	133396	111807	129426	147267	192058	215693	263064	271367	405888	391884	226200	245493	116967	113678	149647	150827	221741	202889
PI 36:1	6.17512e+06	6.01251e+06	1.1996e+07	1.21859e+07	3.83326e+06	3.97719e+06	4.78384e+06	5.10469e+06	1.3421e+07	1.23481e+07	3.82463e+06	4.07821e+06	6.3103e+06	6.41749e+06	1.23645e+07	1.13466e+07	4.04519e+06	4.2891e+06	3.90243e+06	4.03828e+06	1.1656e+07	1.21827e+07	4.0627e+06	4.44257e+06	7.27797e+06	7.48778e+06	1.24067e+07	1.23962e+07	4.07532e+06	4.63267e+06	3.72187e+06	4.23206e+06	1.34708e+07	1.373e+07	4.79889e+06	4.24578e+06
PI 36:2	3.77051e+06	2.97794e+06	7.4626e+06	7.06306e+06	4.66354e+06	4.11626e+06	1.49578e+06	1.50781e+06	3.30501e+06	3.42309e+06	3.54324e+06	3.4631e+06	2.81078e+06	2.80348e+06	5.89377e+06	5.81721e+06	5.32094e+06	5.28119e+06	1.55297e+06	1.43499e+06	2.35923e+06	2.43635e+06	3.40824e+06	3.39196e+06	3.31948e+06	3.19414e+06	4.88885e+06	5.06436e+06	3.47423e+06	3.97618e+06	1.62545e+06	1.79133e+06	2.36049e+06	2.17435e+06	3.4711e+06	3.59794e+06
PI 36:3 (1)	976003	1.0433e+06	633157	729704	840587	895026	831107	865953	474241	349643	776245	797102	1.02597e+06	1.08776e+06	777488	759347	1.06688e+06	1.1296e+06	1.1809e+06	1.05741e+06	414163	455301	1.091e+06	1.19742e+06	1.19104e+06	1.16917e+06	725184	776898	715529	785787	1.12773e+06	1.18224e+06	429175	451645	800747	815272
PI 36:3 (2)	310092	313901	273140	255378	438380	450787	261026	256865	179433	133379	401415	461353	317902	350908	221568	234592	721670	716465	328207	342426	136631	164227	726542	697898	369592	347964	210320	231992	281335	287022	309071	315688	170051	135585	342500	334964
PI 36:4	2.8121e+06	3.13731e+06	2.44351e+06	2.67036e+06	2.96771e+06	2.88185e+06	2.42968e+06	2.68008e+06	1.8224e+06	1.48112e+06	2.87495e+06	2.676e+06	2.70686e+06	2.99794e+06	2.35141e+06	2.51424e+06	3.12388e+06	3.48502e+06	2.84197e+06	2.88053e+06	1.47713e+06	1.46966e+06	3.54632e+06	3.63957e+06	3.17479e+06	3.30326e+06	2.323e+06	2.34623e+06	2.47071e+06	2.72099e+06	3.15165e+06	3.15131e+06	1.43691e+06	1.50071e+06	2.78655e+06	2.89731e+06
PI 37:4	677444	779455	489559	531238	854379	761697	521765	549511	516681	374316	636687	685154	708759	749033	500012	505645	689447	718750	822806	758678	440757	513409	719499	721174	711645	769804	633719	605870	729367	910390	755618	795885	575214	628444	848139	866989
PI 38:1	102384	89337.9	588456	614175	38479.4	43241.1	31460.6	0	408669	295141	76881.3	47245.3	66782.1	139901	462333	485617	100962	142805	36651.7	34192.1	300534	288509	136083	138772	92813.2	78925	349328	414562	36060.2	17549.1	0	0	287081	323984	63165.4	41727
PI 38:2	627565	484141	916335	928043	830045	998736	621026	635998	916045	917874	1.126e+06	1.25937e+06	524876	571655	1.04221e+06	1.03652e+06	1.26775e+06	1.14952e+06	610608	595546	922726	981257	1.27384e+06	1.29087e+06	603309	618124	905491	801428	989045	723254	493847	545073	799045	874530	903812	873399
PI 38:3 (1)	5.94502e+06	6.06081e+06	4.27404e+06	3.78881e+06	5.71457e+06	5.28519e+06	5.42801e+06	5.74455e+06	5.98516e+06	5.06975e+06	5.61899e+06	5.28427e+06	6.35006e+06	6.94512e+06	5.16175e+06	5.09948e+06	5.34554e+06	5.59409e+06	7.51738e+06	7.54962e+06	6.27391e+06	6.41842e+06	6.27316e+06	6.65396e+06	7.36838e+06	6.92612e+06	5.79721e+06	5.50737e+06	5.59831e+06	5.80923e+06	8.08991e+06	7.76202e+06	7.26485e+06	7.05938e+06	6.39893e+06	6.24027e+06
PI 38:3 (2)	2.2067e+06	2.2094e+06	1.74061e+06	1.59843e+06	3.3956e+06	3.60791e+06	2.16011e+06	2.17872e+06	2.14646e+06	1.87115e+06	3.68423e+06	3.6706e+06	2.3856e+06	2.56232e+06	1.71619e+06	1.72242e+06	4.20065e+06	4.2379e+06	2.9119e+06	2.99775e+06	2.04613e+06	2.04742e+06	4.48572e+06	4.68224e+06	2.7268e+06	2.64181e+06	1.69388e+06	1.74421e+06	2.55541e+06	2.63587e+06	2.78267e+06	2.89087e+06	2.05342e+06	1.99961e+06	3.43261e+06	3.28419e+06
PI 38:4 (1)	911764	853561	1.04011e+06	1.27309e+06	1.79832e+06	1.81039e+06	461025	389756	550352	462205	1.2297e+06	1.18445e+06	824172	859283	1.2266e+06	1.25906e+06	1.98859e+06	2.08881e+06	655004	638426	458468	450037	1.26001e+06	1.36511e+06	905464	983850	1.41989e+06	1.41754e+06	1.38442e+06	1.41604e+06	625714	602616	497551	529904	1.35746e+06	1.31174e+06
PI 38:4 (2)	2.75625e+07	2.68896e+07	1.8411e+07	1.66938e+07	3.11745e+07	2.71951e+07	2.85444e+07	2.90266e+07	3.06078e+07	2.85435e+07	3.06553e+07	2.96859e+07	2.86558e+07	3.04829e+07	1.98412e+07	2.00376e+07	2.40603e+07	2.58599e+07	3.30882e+07	3.27797e+07	3.14095e+07	3.27444e+07	2.93845e+07	2.86362e+07	2.93565e+07	2.90933e+07	2.1001e+07	1.96616e+07	3.23437e+07	3.59211e+07	3.42005e+07	3.48432e+07	3.22926e+07	2.95246e+07	3.58327e+07	3.89349e+07
PI 38:5	3.05653e+06	3.19051e+06	4.77395e+06	5.2365e+06	8.2319e+06	7.7734e+06	1.91474e+06	1.93924e+06	2.92998e+06	2.56394e+06	5.85354e+06	5.60158e+06	2.68177e+06	2.88673e+06	5.06508e+06	5.39716e+06	7.33094e+06	7.98118e+06	2.17476e+06	2.1644e+06	2.0501e+06	2.19805e+06	5.30047e+06	5.36983e+06	3.11373e+06	3.01735e+06	5.21383e+06	5.21873e+06	5.83452e+06	6.54324e+06	2.25872e+06	2.34874e+06	2.11201e+06	2.21317e+06	5.75853e+06	5.82085e+06
PI 38:6	413841	360511	221079	260701	801658	836384	263848	301357	129897	103024	719879	699692	442752	451070	206494	244563	1.1036e+06	1.31656e+06	352945	342070	96969.1	115070	1.09187e+06	1.11507e+06	524447	532927	214221	215322	681995	665565	308648	310098	91453.1	107881	626842	641589
PI 39:3	336230	351594	408403	351104	548971	661335	360512	381427	482797	382259	673460	735055	408623	463323	431837	401250	684375	790772	524051	484347	444492	454766	686430	841963	437908	408682	448985	446209	716606	646835	443202	504609	454099	459717	681349	761144
PI 39:5	248430	231045	259250	309654	524560	486735	163897	164659	188032	145116	342228	361617	225015	279919	277160	283236	510029	534727	212263	238942	123128	145527	371520	445559	270697	279197	308335	327944	384474	465821	218635	209522	163112	146066	425294	425795
PI 40:3	141821	114546	204306	181461	541921	537436	86415.6	111341	207698	182210	563095	508374	155185	166188	184349	209378	582325	584575	148861	173067	160020	182616	585744	683749	149803	144892	240228	217958	442391	434300	136684	156072	185281	195208	497494	511031
PI 40:4	640535	630004	1.17194e+06	1.28694e+06	1.92943e+06	1.92158e+06	656494	579056	1.499e+06	1.1416e+06	1.87408e+06	1.75514e+06	789582	843445	1.54258e+06	1.45036e+06	1.72886e+06	2.00816e+06	982225	897656	1.22697e+06	1.19392e+06	1.99152e+06	2.06397e+06	806002	859166	1.50724e+06	1.63426e+06	2.12193e+06	2.16914e+06	796392	729986	1.42161e+06	1.29197e+06	2.45099e+06	2.46736e+06
PI 40:5 (1)	2.97656e+06	2.76122e+06	2.40954e+06	2.0404e+06	1.32849e+06	1.17629e+06	3.22054e+06	3.2516e+06	2.35572e+06	2.18668e+06	1.1924e+06	1.19535e+06	3.81632e+06	3.91981e+06	2.40276e+06	2.56478e+06	1.19027e+06	1.3573e+06	3.93129e+06	4.11376e+06	2.41435e+06	2.56137e+06	1.27874e+06	1.35291e+06	3.62068e+06	3.55249e+06	2.54538e+06	2.52242e+06	1.48442e+06	1.61735e+06	3.38404e+06	3.63218e+06	2.38316e+06	2.14912e+06	1.49997e+06	1.58811e+06
PI 40:5 (2)	208536	206914	149706	132843	870434	872534	159880	204228	174767	147996	913378	853924	255188	289255	179798	148548	848502	929461	248306	275609	157957	164171	931277	883989	273596	273907	194160	160353	686711	716703	281335	259115	179577	131905	736728	742273
PI 40:6 (1)	314346	304943	577615	563855	230240	272018	178404	200240	181004	194551	199173	183188	325046	349618	541968	538439	252670	248698	227414	225232	118883	126048	200633	213634	336534	327652	463751	533195	226298	220331	185160	180737	125860	131219	182829	196066
PI 40:6 (2)	1.79681e+06	1.48108e+06	1.38567e+06	1.44467e+06	2.91644e+06	3.06529e+06	1.12818e+06	1.27084e+06	1.2545e+06	937200	2.51401e+06	2.58614e+06	1.8979e+06	2.00328e+06	1.29452e+06	1.46722e+06	3.29364e+06	3.6592e+06	1.69433e+06	1.73242e+06	1.04912e+06	1.22743e+06	3.45127e+06	3.55746e+06	2.07404e+06	2.17625e+06	1.41705e+06	1.52579e+06	2.42898e+06	2.40551e+06	1.50926e+06	1.46953e+06	1.17626e+06	1.16911e+06	2.56763e+06	2.4715e+06
PI 40:7	193565	160439	273363	298188	728285	821998	63753.9	91749.9	104313	89807.3	467218	433255	201428	190658	268677	302610	947490	1.04839e+06	112554	93150.1	73230.1	73214	507427	512366	212062	198960	245963	289940	586807	541567	85314.7	76857.3	64897	73609.2	465129	438566
PI O-36:4	359969	380534	258866	294518	293322	289805	251995	272895	192291	158777	238742	230823	331560	369428	200209	208550	331236	322027	334558	295566	170622	163145	230465	238007	407857	455698	177967	188325	216896	241429	303508	312350	151768	142381	256574	258541
PI O-38:4	444907	501148	231502	279108	244899	265407	338882	389254	162303	123973	231900	204747	439420	483369	256889	216558	253145	244818	465368	451433	160393	151458	257911	246821	468830	478901	213079	228730	206646	199540	434672	443751	155153	133965	235742	238831
PI O-38:5	461089	498332	484854	480995	484974	456345	236295	278272	282740	197501	375995	365489	408541	423197	332574	341456	467274	523188	268766	270694	189924	204177	360766	386065	508801	535296	288542	295400	365007	378299	264533	241182	195872	190398	394065	360818
PS 32:0	15975.8	29180.1	177985	208616	173511	203912	0	0	86892.8	90416.5	107248	89543.7	19239.1	10071.5	202110	159195	125450	136972	10637.4	8725.96	73809.6	88357.5	60162.9	80086.7	30671.6	31344.5	279552	249934	212318	170220	0	10274.6	133802	116790	154230	137417
PS 32:1	417939	368974	518218	586687	81122.9	93574.9	173096	170924	178470	159900	35369.9	49151.2	361174	402534	404830	384901	104865	98304.7	188036	196040	118253	139323	45936.3	55716.3	477164	460218	297884	340460	70919.2	74156.1	169704	188961	142611	132243	48497.2	35715.3
PS 34:2	283548	262735	355416	383102	133159	131158	141927	146914	201039	174902	83557.9	97637.1	252181	260902	298867	298349	154444	140262	166357	161030	161798	164599	87310.3	87311.8	310432	305638	257350	287684	107592	97034	143673	156608	167162	156313	90017.1	107396
PS 35:1	1.3666e+06	1.40824e+06	690770	637287	1.00231e+06	1.1886e+06	1.02979e+06	1.14711e+06	808862	607626	933080	1.04525e+06	1.41815e+06	1.4573e+06	661666	753124	998503	1.02152e+06	1.21823e+06	1.26945e+06	625001	814708	908096	1.02678e+06	1.52437e+06	1.63101e+06	787155	782673	877021	919717	1.2808e+06	1.33594e+06	923666	758543	952754	1.01714e+06
PS 36:1	1.16688e+07	1.17942e+07	6.75473e+06	5.84665e+06	8.26068e+06	9.05487e+06	1.29562e+07	1.30257e+07	7.156e+06	7.78339e+06	1.15894e+07	1.14893e+07	8.9865e+06	9.82396e+06	7.62056e+06	6.71351e+06	1.09445e+07	9.15013e+06	1.02259e+07	1.00869e+07	8.20226e+06	7.63108e+06	9.81482e+06	8.92096e+06	9.02081e+06	9.32498e+06	5.79204e+06	5.06682e+06	9.64345e+06	8.12384e+06	9.78323e+06	1.05932e+07	6.0921e+06	6.56351e+06	8.88969e+06	9.17259e+06
PS 36:2	2.57207e+06	2.36288e+06	1.6154e+06	1.67648e+06	1.46505e+06	1.50252e+06	2.35367e+06	2.32283e+06	2.02512e+06	1.80999e+06	1.45305e+06	1.42853e+06	2.55107e+06	2.74001e+06	1.66386e+06	1.69924e+06	1.73311e+06	1.5792e+06	2.9533e+06	2.81446e+06	2.02845e+06	1.9444e+06	1.48985e+06	1.45072e+06	2.69564e+06	2.75744e+06	1.68897e+06	1.69732e+06	1.46067e+06	1.3653e+06	2.8902e+06	2.92339e+06	2.16731e+06	2.2828e+06	1.61613e+06	1.55084e+06
PS 38:1	636904	629977	410404	435978	505179	488636	493847	504386	380998	289751	457397	432834	552070	539870	337917	380574	534843	518221	577213	632313	313190	348475	560930	641550	622119	638250	361703	374851	460392	410934	582492	626338	343999	391697	445226	505132
PS 38:3	2.91412e+06	3.34797e+06	2.1279e+06	2.03003e+06	2.25045e+06	2.55084e+06	2.8473e+06	3.16404e+06	2.81891e+06	2.5103e+06	2.1479e+06	2.22788e+06	2.87227e+06	3.08988e+06	2.34635e+06	2.2666e+06	2.40134e+06	2.34683e+06	2.95389e+06	2.94506e+06	2.76168e+06	3.0288e+06	2.46161e+06	2.49058e+06	3.2392e+06	3.17467e+06	2.44059e+06	2.37385e+06	2.29692e+06	2.5796e+06	3.06404e+06	3.27934e+06	3.28738e+06	3.08656e+06	2.4538e+06	2.48927e+06
PS 38:4	1.47539e+06	1.64638e+06	539368	490836	1.22037e+06	1.16363e+06	1.80548e+06	1.5349e+06	1.08317e+06	1.06858e+06	1.08301e+06	1.08e+06	1.84775e+06	1.86729e+06	567038	506970	1.17412e+06	1.20757e+06	2.42498e+06	2.33404e+06	1.18257e+06	1.14037e+06	1.03577e+06	1.01702e+06	1.55768e+06	1.55752e+06	513594	578003	1.26727e+06	1.33855e+06	2.14828e+06	2.29158e+06	1.15023e+06	1.08976e+06	1.25413e+06	1.13804e+06
PS 40:1	771956	801550	431685	459912	221552	234294	547402	519222	383506	322931	198710	174954	635377	665539	434251	439340	232355	241121	655071	692225	339966	351036	253725	246409	764125	801046	458764	446182	210520	177658	678411	661157	408064	438735	219588	218561
PS 40:2	153967	142795	462745	458836	448078	461138	80448.3	67535.4	287158	236991	368888	338156	95641.2	99423.1	375508	354031	482617	441349	69002.3	82693.7	215251	230121	356660	413691	125142	129597	383025	353591	361585	311188	70962.7	97497.9	244898	217322	367300	395924
PS 40:3	83171.1	66425.2	50087	77597.4	450905	521318	52628.9	26213.4	74247.8	38414.7	451295	427270	71477	84389.2	68680.3	77169.5	373392	353921	64618.6	57380.2	33707.8	84862	333708	347068	71770.8	81592.1	64227.9	81423.4	336962	335551	34962.8	64868.9	70220.5	87269.1	351332	394041
PS 40:4	403710	409515	1.45047e+06	1.63456e+06	2.12825e+06	2.25781e+06	321318	388614	1.52354e+06	1.35269e+06	1.91106e+06	2.01873e+06	403488	438604	1.25455e+06	1.15238e+06	1.69866e+06	1.72674e+06	327654	364146	1.25819e+06	1.45735e+06	1.7194e+06	1.60701e+06	406938	440116	1.72074e+06	57380.8	2.45257e+06	2.28393e+06	337467	378918	1.9866e+06	1.82452e+06	2.17403e+06	2.47648e+06
PS 40:5	2.16205e+06	2.25142e+06	3.30734e+06	3.26049e+06	2.13316e+06	1.97602e+06	1.87246e+06	2.05288e+06	3.32146e+06	3.10052e+06	1.87959e+06	1.88382e+06	2.19757e+06	2.18417e+06	3.48684e+06	3.43653e+06	1.80522e+06	1.77425e+06	1.90063e+06	1.94311e+06	3.25594e+06	3.41041e+06	1.68399e+06	1.74701e+06	1.87851e+06	2.00828e+06	3.44223e+06	3.28387e+06	2.18947e+06	2.13525e+06	1.81953e+06	1.77515e+06	3.36783e+06	3.37755e+06	2.01792e+06	1.91894e+06
PS 40:6	1.9999e+06	2.1189e+06	3.58073e+06	3.73946e+06	6.42574e+06	6.58304e+06	1.51688e+06	1.57474e+06	4.61022e+06	3.71741e+06	5.96303e+06	6.1952e+06	2.09353e+06	2.23035e+06	3.69795e+06	3.71812e+06	6.76393e+06	6.90618e+06	1.69764e+06	1.78706e+06	4.09302e+06	4.76268e+06	6.49184e+06	6.97918e+06	2.06703e+06	2.14426e+06	3.39882e+06	3.46118e+06	5.72287e+06	5.4737e+06	1.54793e+06	1.4978e+06	4.32034e+06	4.52395e+06	5.83507e+06	5.85348e+06
PS 42:1	638565	575241	473856	439319	100431	104875	268289	316720	369145	252950	70667.6	77594.3	579328	573361	375850	425404	117281	136665	388077	375393	318009	375749	80999.3	86912.8	757424	724064	387452	448856	97946.6	87288.9	364371	361771	386186	400602	73262.2	82184.4
PS 42:2	108694	87618.4	332289	355417	149550	160517	23629.6	33505.1	170480	147245	107513	96136.6	63244.8	68911.5	266737	261357	185935	190823	36690.3	44196.9	138684	132980	125305	100321	99841.6	94767.1	268387	274848	126669	115129	43607.4	47587.1	156617	158832	105136	106993
ST 27:1;O;S	746921	756642	696794	646039	912558	852205	535873	611504	722273	680278	762863	792352	655474	779594	705459	709741	939741	1.05384e+06	724821	758655	729089	716409	973237	1.02511e+06	857434	876376	822990	768737	893029	1.06849e+06	765024	840686	997039	855248	1.07949e+06	1.01139e+06
CAR 2:0	2.07118e+07	1.96771e+07	1.32845e+08	1.21707e+08	9.31901e+06	8.60711e+06	1.63209e+07	1.76481e+07	1.3059e+08	1.07987e+08	1.11113e+07	1.10773e+07	2.73141e+07	2.44574e+07	1.32384e+08	1.45926e+08	1.13753e+07	1.32377e+07	2.58802e+07	2.62556e+07	1.20985e+08	1.24591e+08	1.42928e+07	1.58614e+07	2.60432e+07	2.66235e+07	1.24392e+08	1.20338e+08	1.01567e+07	1.08989e+07	2.30508e+07	2.4418e+07	1.244e+08	1.14134e+08	1.31445e+07	1.34962e+07
CAR 3:0	1.32999e+06	1.15611e+06	8.12879e+06	1.31863e+07	1.6472e+06	1.55549e+06	749119	750992	2.08749e+06	2.19384e+06	763389	658262	1.82287e+06	1.71435e+06	1.7704e+07	1.8304e+07	1.81978e+06	1.72508e+06	1.12331e+06	1.00425e+06	2.68202e+06	2.09306e+06	628357	536423	1.52347e+06	1.55903e+06	1.37617e+07	1.30371e+07	1.18513e+06	1.14851e+06	888451	854663	1.90133e+06	1.91813e+06	612918	585039
CAR 4:0	5.42653e+07	4.63254e+07	1.53468e+07	1.48321e+07	9.84426e+06	1.01142e+07	3.03158e+07	3.16751e+07	5.9653e+06	5.18929e+06	5.30502e+06	5.50917e+06	4.43501e+07	4.15047e+07	9.56427e+06	9.8896e+06	1.17433e+07	1.19325e+07	4.62811e+07	4.45613e+07	5.09122e+06	5.58478e+06	4.35395e+06	4.3761e+06	4.66135e+07	4.39132e+07	8.71095e+06	8.84626e+06	7.36298e+06	6.71847e+06	4.62701e+07	4.70199e+07	6.64263e+06	6.58321e+06	4.16597e+06	4.79758e+06
CAR 4:0-OH	148883	114213	1.35867e+06	1.2959e+06	54073.6	53133.1	65300.3	75661	1.5407e+06	1.27054e+06	39409.4	40815.6	177944	171499	1.11853e+06	1.12081e+06	59633.3	58417.8	103398	118105	1.6121e+06	1.69692e+06	44547.1	49811.2	208584	195846	1.18583e+06	1.03483e+06	49210.4	40920.8	83615.9	104114	1.84053e+06	1.44171e+06	37649.3	45476.3
CAR 5:0	630130	629332	427375	470845	948862	957274	566475	601868	168681	171626	118804	126370	630445	609753	370295	359727	1.18151e+06	1.09032e+06	796755	682759	160758	176604	101985	101249	506741	508922	367902	363139	725867	724992	681614	657609	197793	210818	100282	96544.2
CAR 5:0-OH	63280.8	49319.4	286386	320485	31685.2	22573.1	59097.2	55951.5	143880	128686	23612.9	19754.7	57310.6	65511.5	238426	223142	27139.1	27113.3	70754.9	70231	129244	122337	23721.5	26155.4	63052.1	62697.6	170640	217901	18336.5	19931.4	52396.3	76272.7	148945	120892	17064.1	19745
CAR 5:1	8638.12	8483.91	529770	540213	6874.1	4027.03	6108.35	6315.15	35588.6	40945.4	5359.18	7376.99	11365	13613.2	472625	517338	14739	11661.7	8412.19	7094.89	41550.9	42097.6	5348.91	5526.51	7152.32	14423	305092	319987	5095.22	9101.58	10887.3	7723.54	30360.2	37623.4	8826.63	8190.31
CAR 6:0	310497	321271	150892	176477	116620	113389	183328	202646	75840.4	55503.2	134476	128997	299808	296410	365631	265925	137353	120676	420861	401429	97828.4	92569.4	124944	119143	198183	189970	260284	165038	87045.4	87218	324963	322568	75517.3	75697.9	77335.3	84041.8
CAR 8:0	69500.4	70446	37461.1	40157.6	34486.4	37002.2	54360.8	49904.4	17409.3	19787.4	41957.1	39555.7	65452.1	83982.4	122296	68320.1	30868.9	36163.5	110571	91730.3	32525.2	22900.8	33007.5	31689.2	34555.2	35410.6	54186.3	31954.3	17922.5	17216.6	81401.4	68921.7	5914.74	9958.11	32679.5	20643.2
1-Methyladenosine	64115.8	66350.7	32180.5	38174.2	25549.8	29681.4	85487.8	89727.6	63524.7	57539.4	39110	31322.7	65169.9	71278.5	43480.6	37057.8	25712.8	33463.3	131502	116972	68878.4	62182.8	47903.9	45172.3	59988.6	67159.2	35861.6	43388	21221.4	19790.8	99937.2	108447	58602.7	65462.4	50398.1	42954.4
1-Methylhistidine	2.19114e+06	1.81171e+06	2.29761e+06	2.37287e+06	763204	848951	3.72051e+06	3.89502e+06	4.18097e+06	3.51795e+06	2.49711e+06	2.7562e+06	2.73654e+06	2.62554e+06	2.86551e+06	3.26916e+06	883726	933705	5.40263e+06	6.31331e+06	3.38491e+06	3.58792e+06	2.66377e+06	3.0194e+06	3.54744e+06	3.58053e+06	2.99121e+06	3.01144e+06	875521	934583	4.94362e+06	6.09186e+06	3.92334e+06	3.64773e+06	2.8367e+06	3.10318e+06
1-Methylnicotinamide	2.534e+06	2.3295e+06	59694.2	55446.8	488373	444767	4.49765e+06	4.79847e+06	69145.1	69018.1	910533	920087	3.05751e+06	2.71533e+06	50536.3	48783.9	329727	291926	6.35735e+06	6.57314e+06	58127.3	64521.2	995316	1.18731e+06	2.11594e+06	2.07491e+06	52369.3	53297.6	267196	282843	4.78944e+06	5.0589e+06	61422.6	65428.8	436704	359788
3-Methylhistidine	790119	658775	624529	765228	275985	328435	1.54063e+06	1.49993e+06	1.11908e+06	834202	818227	956018	977125	1.05442e+06	904906	1.10152e+06	304708	328616	2.10547e+06	2.4684e+06	733527	825966	946471	1.09488e+06	1.41406e+06	1.35855e+06	984078	848532	304816	312345	2.02102e+06	2.37123e+06	967527	854888	922185	1.16299e+06
5'-S-Methyl-5'-thioadenosine	1.53608e+06	1.49513e+06	6.49268e+06	5.70926e+06	2.51565e+06	2.60443e+06	1.33062e+06	1.74868e+06	5.82252e+06	5.66245e+06	3.5606e+06	3.54917e+06	1.24772e+06	1.26653e+06	6.66347e+06	7.69164e+06	2.82662e+06	2.80443e+06	1.98469e+06	1.81671e+06	4.86722e+06	5.07303e+06	2.87107e+06	3.02682e+06	1.56738e+06	1.62805e+06	7.25789e+06	6.14322e+06	2.39899e+06	2.27817e+06	1.58557e+06	1.75547e+06	4.62586e+06	4.89146e+06	2.55639e+06	2.5863e+06
Ac-Asp-Glu	14092.9	11404	146558	79070.1	54956.1	49542.8	10847.2	12987.8	75136.1	62680.4	26682.8	51424.9	10950.9	11906.9	128316	111649	71018.6	54048	1709.5	6796.44	77434	74603.3	40448.3	45281.8	7858.17	9624.79	90857.3	69202.4	61564.2	52876.7	0	7825.45	83792.5	33823	44222.5	47013.7
Acetylcholine	19467.8	46094.8	1.0661e+06	696790	78954.2	76742.8	23297	24256.1	552042	235979	91229.8	113941	40294.2	36845.2	461358	695017	77240.5	75635.7	37062.7	46779.5	234773	344522	105241	130487	46637.2	54970.8	79657.5	91452.4	101659	72141.3	64906	62484.6	61487.8	106482	94538.1	78787.3
Adenine	494537	508831	774567	848089	438874	384965	594090	483430	773785	845724	517728	538226	502843	418072	851951	871914	377825	372686	507567	491550	585329	696351	479367	463609	587223	547598	1.03673e+06	853675	435797	371220	493939	416027	768368	622222	431061	420717
Adenosine	2.28687e+07	1.99086e+07	1.06546e+07	9.06517e+06	1.66314e+06	2.58916e+06	1.20664e+07	1.22978e+07	5.94164e+06	5.39292e+06	1.56329e+06	1.21887e+06	2.20401e+07	2.30934e+07	6.31682e+06	1.22725e+07	1.2896e+06	1.64592e+06	1.52599e+07	1.64625e+07	8.02255e+06	5.54573e+06	1.20831e+06	2.09816e+06	3.82366e+07	3.93458e+07	9.55233e+06	7.97672e+06	2.68138e+06	3.54784e+06	2.57544e+07	2.35591e+07	7.63012e+06	9.30255e+06	2.62034e+06	2.64477e+06
Alanine	8.39829e+06	6.95752e+06	8.72904e+06	9.04557e+06	3.47248e+06	3.46848e+06	6.1259e+06	6.21874e+06	9.8988e+06	8.5766e+06	3.68558e+06	4.24549e+06	8.57507e+06	8.99531e+06	9.90894e+06	1.04345e+07	4.46463e+06	4.48394e+06	8.94616e+06	9.80582e+06	9.41499e+06	1.00498e+07	4.48123e+06	4.79922e+06	1.04827e+07	9.94893e+06	8.75092e+06	8.97576e+06	4.16813e+06	4.05612e+06	9.02673e+06	9.05857e+06	1.01459e+07	9.89822e+06	4.41247e+06	4.37683e+06
Arginine	2.59772e+07	2.61997e+07	3.79342e+07	3.80366e+07	1.81752e+07	2.96075e+07	6.12471e+07	4.66273e+07	5.04565e+07	5.70624e+07	4.09747e+07	3.84542e+07	2.73063e+07	3.31587e+07	5.35022e+07	5.38295e+07	2.13418e+07	2.33274e+07	5.21482e+07	5.2217e+07	6.14689e+07	5.77925e+07	3.89803e+07	3.84565e+07	3.34855e+07	3.412e+07	5.24013e+07	5.45961e+07	2.33519e+07	2.12556e+07	5.63789e+07	4.88161e+07	5.4361e+07	5.33429e+07	3.57097e+07	3.48639e+07
Asparagine	2.50356e+06	2.17726e+06	4.91658e+06	4.8378e+06	1.3582e+06	1.40294e+06	3.98563e+06	4.05867e+06	6.01237e+06	5.10252e+06	2.47901e+06	2.94832e+06	1.24386e+06	1.34672e+06	2.34535e+06	2.525e+06	692740	716299	2.37678e+06	2.74616e+06	2.50035e+06	2.69327e+06	1.43179e+06	1.52552e+06	1.59615e+06	1.47564e+06	1.98932e+06	1.92792e+06	645308	685087	2.1155e+06	2.52181e+06	2.62029e+06	2.45869e+06	1.37514e+06	1.48165e+06
Aspartic acid	570049	600912	1.61382e+06	1.86971e+06	944154	628696	866910	829944	1.45047e+06	1.36226e+06	1.3928e+06	1.7462e+06	668173	427955	3.34218e+06	3.93883e+06	749530	799532	661400	871800	951372	916398	1.17747e+06	1.21732e+06	617142	564348	3.54143e+06	3.19886e+06	807062	814411	668036	830248	903179	774214	1.43689e+06	1.58546e+06
beta-Homoglutamine	390854	381860	521313	583005	423571	481070	288550	298461	481368	361781	464685	414631	273876	299647	362442	396131	413818	451343	439534	357287	398422	297468	436182	469549	197228	176371	209640	212483	175791	219104	209749	181683	225092	241811	224319	225960
beta-Homoleucine	425215	424413	578202	597842	397476	471483	310411	311212	516538	458449	485938	343597	273124	320065	351143	429449	382841	445466	455634	310647	440405	326511	426680	419350	216389	194068	219602	268329	216532	231462	228948	200821	225575	313306	247897	220336
Betaine	5.42781e+07	5.06212e+07	8.06926e+07	7.7654e+07	8.46816e+07	8.59121e+07	5.14666e+07	5.35165e+07	5.49842e+07	5.54339e+07	8.38599e+07	8.16554e+07	6.03283e+07	5.78807e+07	7.85302e+07	8.4882e+07	1.01011e+08	1.02998e+08	6.20783e+07	5.87293e+07	5.52524e+07	6.02972e+07	9.24726e+07	9.09754e+07	7.03746e+07	7.1045e+07	7.73542e+07	7.42946e+07	7.81953e+07	8.24587e+07	6.08812e+07	5.59283e+07	5.56088e+07	5.88009e+07	7.24198e+07	7.48173e+07
Biotin	214885	216487	597914	608850	120875	151074	193154	181725	414762	411733	169563	149271	175950	166459	445180	471368	88578.9	94449.2	191645	160308	285263	294068	80643.1	78012.3	171914	158273	424208	423634	114167	87238.4	156961	144216	283080	320567	106795	101043
Carnitine	4.71482e+07	4.19613e+07	6.23351e+07	6.91762e+07	2.80292e+07	2.75873e+07	3.52616e+07	3.63304e+07	5.92759e+07	5.73831e+07	2.25488e+07	2.28798e+07	4.51566e+07	4.50316e+07	6.09099e+07	5.48554e+07	3.29279e+07	3.33833e+07	4.60812e+07	4.83519e+07	7.19663e+07	6.96915e+07	2.43503e+07	2.3539e+07	4.61847e+07	4.58491e+07	5.14053e+07	4.90313e+07	2.62591e+07	2.52376e+07	4.46402e+07	4.57576e+07	7.52491e+07	7.06627e+07	2.02107e+07	2.18157e+07
Choline	7.88825e+07	8.23616e+07	7.07169e+07	1.02193e+08	7.24522e+07	7.47886e+07	6.41152e+07	6.46812e+07	1.10803e+08	1.15537e+08	9.65555e+07	9.44676e+07	7.25802e+07	6.59212e+07	9.65938e+07	7.55359e+07	9.15227e+07	9.72695e+07	7.39694e+07	7.09264e+07	1.21064e+08	9.29028e+07	1.20707e+08	1.23395e+08	1.99614e+08	2.09417e+08	6.25458e+07	6.73104e+07	1.40404e+08	1.4403e+08	1.23376e+08	1.22552e+08	7.69962e+07	1.03684e+08	1.57605e+08	1.66727e+08
Citrulline	2.22044e+06	1.72166e+06	2.59417e+06	2.55472e+06	1.22262e+06	1.28471e+06	2.73333e+06	2.94965e+06	3.44294e+06	2.88132e+06	2.78334e+06	3.14664e+06	2.24126e+06	2.34504e+06	3.24378e+06	3.86343e+06	1.21896e+06	1.25138e+06	2.93075e+06	4.23316e+06	2.97849e+06	2.93932e+06	2.7849e+06	2.91809e+06	3.13774e+06	3.1915e+06	3.7199e+06	3.67036e+06	1.28089e+06	1.40242e+06	3.67557e+06	4.51868e+06	3.67845e+06	2.97801e+06	3.08751e+06	3.51719e+06
Creatine phosphate	435862	415784	628859	298871	587787	458611	429090	454405	1.1554e+06	1.04171e+06	508727	677208	487604	512468	270394	245993	571719	613656	227475	410347	1.26073e+06	1.22206e+06	781142	712771	390421	403443	190353	198607	619089	556920	360110	462711	1.37502e+06	760872	628309	593657
Creatine	1.01235e+08	9.17945e+07	2.73575e+08	2.68461e+08	1.9414e+08	1.935e+08	7.26771e+07	7.96972e+07	2.09138e+08	1.81794e+08	1.57057e+08	1.79523e+08	1.09371e+08	1.12164e+08	2.81467e+08	2.93451e+08	2.14712e+08	2.16373e+08	8.08068e+07	8.47807e+07	2.03795e+08	2.19481e+08	1.90249e+08	2.18047e+08	1.18538e+08	1.189e+08	2.90293e+08	2.67849e+08	2.0107e+08	2.11015e+08	9.01933e+07	9.7807e+07	2.44466e+08	2.18519e+08	1.71535e+08	1.76518e+08
Cystathionine	8565.97	7221.46	317641	263180	47502.7	49166.3	11938.7	8714.33	195307	177312	74335	98372	6916.85	8033.46	168620	169096	44895.3	44619.1	6814.77	11335	210981	208200	106009	108693	6390.68	10325.6	139433	115944	42651.8	42755.6	11453.3	11836.2	229105	157421	76167.4	73946.6
Cytidine 5'-diphosphocholine	118676	116921	83932.9	66029.3	308825	287690	85281.4	87961.5	91167.5	66962.8	160293	200382	85012.5	80444.3	175281	239925	235239	239717	69313	93668.4	79037.2	106252	148416	157078	117138	112666	308898	224200	271891	285450	133527	170118	142186	81811.9	249059	234578
Cytidine	88256.2	72044.7	77831.8	73316.9	74911.2	130976	21491.5	52703.9	37718.1	18091.3	45686	58566.9	94876.8	76915.8	122963	91893.7	102429	135113	48746.5	76291.9	33920.2	25843.6	79272.6	153726	142256	213375	61962.5	58979.5	109247	260721	76146.4	209760	50253.2	52543.2	156860	234610
Cytosine	63408.7	71362	481595	585723	593240	551354	76713.2	77824.8	215733	224927	403730	383388	46274.8	48145	431998	292997	472824	401421	63896.7	53580.3	222683	187093	221926	181237	53027.1	48249.5	83737.9	164101	319385	273450	57420.1	49275.4	81910.5	130477	269835	253990
Dimethyl sulfoxide	98437.4	200154	65115.8	93016.6	82412	161876	363374	188303	293994	153987	173677	85152.5	113221	165478	44291	26768.5	45229.7	44848.8	130509	79786.8	57736.1	69738.9	71157.5	88167.2	98886.5	98020.3	90876.9	126944	114853	140591	190593	143402	143991	229856	135996	171642
Dimethylarginine	478506	417330	625259	747290	439203	505148	804815	668222	959151	840039	746142	749548	562292	599597	926987	966576	444920	444262	900441	1.04098e+06	920576	994136	706246	740973	702912	660941	863665	927065	415868	423103	996507	1.05274e+06	987336	929817	686648	773025
Ergothioneine	39130.8	32819.2	15564.1	16613.8	18699.8	16896.7	31905.2	39135.8	16969.3	9503.09	11542.1	12007	40369.4	35022.1	16049.1	14130.5	23454.1	24076.8	47880.1	64837.7	13363.1	12678.3	17056	16945.9	36095.5	32641.9	11103.4	8934.7	17963	16022.5	44520.6	52207.1	16403	11851.2	12905.8	14218.8
gamma-Butyrobetaine	7.82607e+06	7.16512e+06	1.38775e+07	1.26297e+07	5.10875e+06	4.74229e+06	6.67024e+06	7.47391e+06	1.2768e+07	1.05324e+07	3.932e+06	4.2439e+06	8.50386e+06	8.36255e+06	1.42366e+07	1.38363e+07	6.50411e+06	6.66017e+06	7.96599e+06	9.12588e+06	1.27289e+07	1.30141e+07	5.36586e+06	5.49217e+06	8.91615e+06	9.06725e+06	1.3294e+07	1.21521e+07	4.87056e+06	4.69725e+06	8.25398e+06	1.01084e+07	1.48816e+07	1.18477e+07	4.48483e+06	4.74917e+06
Glucose	95857.3	153064	11248.1	0	149346	288859	556135	341044	307262	546469	694367	522860	62702.9	54462.5	0	0	214604	221275	388659	173484	226881	240837	553870	508427	42042.3	24622.9	0	20549.4	218367	251618	375907	139751	113918	278399	429589	386839
Glu-Gln	0	0	41750.9	11263.8	0	0	0	0	45424.6	52940.5	0	0	0	0	47044.6	51883.8	2318.11	0	2147.73	0	68599.5	74986.1	0	0	0	0	56140	54653.9	7261.17	6323.25	2566.56	0	107182	52533.1	8806	14378.8
Glu-Gly-Arg	1.33666e+06	1.16915e+06	1.4248e+06	1.42749e+06	206577	181812	400775	531313	388184	335991	116293	131856	1.34829e+06	1.30716e+06	781860	812785	164412	173504	420368	571030	317238	299805	104933	99481.4	1.16748e+06	1.24451e+06	650575	679085	194341	191934	524935	597980	467351	405019	138786	123081
Glutamic acid	3.49458e+07	2.97688e+07	5.5791e+07	5.44627e+07	5.45576e+07	5.29287e+07	2.22202e+07	2.5296e+07	4.15038e+07	3.4086e+07	5.37709e+07	6.13485e+07	3.3585e+07	3.41038e+07	6.33445e+07	6.9835e+07	5.41091e+07	5.791e+07	1.75451e+07	2.6769e+07	3.66467e+07	3.44753e+07	5.68302e+07	5.70497e+07	3.32198e+07	3.65874e+07	6.58551e+07	5.95188e+07	4.73108e+07	4.73339e+07	2.49364e+07	3.03234e+07	4.31937e+07	3.03522e+07	5.62953e+07	6.18127e+07
Glutamine	9.29062e+06	9.3614e+06	1.08482e+07	9.07503e+06	5.41832e+06	5.57681e+06	2.10952e+07	2.08578e+07	2.20205e+07	2.21399e+07	1.46527e+07	1.57147e+07	1.0841e+07	1.09661e+07	1.14702e+07	1.22272e+07	4.46797e+06	5.70768e+06	2.51613e+07	2.60065e+07	1.98848e+07	2.05397e+07	1.49732e+07	1.66999e+07	1.3619e+07	1.3626e+07	1.37014e+07	1.41424e+07	6.6139e+06	6.83074e+06	2.28738e+07	2.5223e+07	2.03297e+07	1.97673e+07	1.70862e+07	1.84066e+07
Glutathione (oxidized)	77355.4	81594.1	231227	75201.8	54958	62842.4	95271.4	106487	193253	105764	62722.9	97474	57648.7	52319.8	87808.3	227421	70735.2	62849.7	27462.1	44577.3	127558	129175	99441.1	97175.6	48251.1	53648	158924	132945	62595.9	50630.2	37688.7	83102.1	136007	52100.2	56124.3	59748.8
Glutathione (reduced)	2.44306e+07	2.35595e+07	3.35265e+07	3.3786e+07	1.49156e+07	1.29226e+07	1.72917e+07	2.04064e+07	1.46227e+07	1.43449e+07	1.16577e+07	1.29106e+07	2.40103e+07	2.32409e+07	2.99684e+07	2.7368e+07	1.35017e+07	1.41096e+07	9.68952e+06	1.47555e+07	1.51312e+07	1.33327e+07	1.00757e+07	1.14046e+07	1.98965e+07	1.98761e+07	2.2848e+07	2.12878e+07	1.41091e+07	1.47613e+07	1.09232e+07	1.46119e+07	1.85263e+07	1.25156e+07	9.81459e+06	1.00694e+07
Glycero-3-phosphocholine	4.63875e+08	5.31281e+08	2.86504e+08	2.6139e+08	5.89693e+08	5.55347e+08	4.70623e+08	4.93678e+08	3.36439e+08	3.05434e+08	4.93293e+08	4.86649e+08	5.07523e+08	4.71194e+08	2.72751e+08	2.49782e+08	4.92703e+08	4.68897e+08	4.38331e+08	4.68398e+08	3.11581e+08	3.08777e+08	4.31004e+08	4.37537e+08	3.71957e+08	3.76982e+08	2.69008e+08	2.94833e+08	5.6058e+08	5.43904e+08	4.18857e+08	4.56536e+08	3.56327e+08	3.30982e+08	4.80146e+08	4.81831e+08
Glycine	440808	405219	1.09929e+06	1.19102e+06	392291	431640	636930	689830	1.49502e+06	1.21772e+06	802203	832576	107163	110691	668351	749943	198188	208328	582631	668060	1.0648e+06	1.05342e+06	669373	715750	185084	183252	656258	599643	213503	214845	577843	656854	1.26931e+06	1.04641e+06	593505	588838
Histidine	5.82887e+06	5.20201e+06	5.06954e+06	5.7386e+06	2.29513e+06	3.60712e+06	1.33098e+07	1.24797e+07	9.46357e+06	7.4955e+06	6.88737e+06	8.3548e+06	7.11179e+06	8.86332e+06	6.97914e+06	8.41735e+06	2.65056e+06	2.70474e+06	1.8604e+07	1.81102e+07	7.02235e+06	8.15377e+06	8.15204e+06	9.14134e+06	9.80172e+06	9.87304e+06	7.54252e+06	6.57862e+06	2.55547e+06	2.83374e+06	1.52837e+07	1.7545e+07	8.15256e+06	7.49131e+06	7.64675e+06	9.71733e+06
Hypoxanthine	3125.65	12252	7552.35	2.26944e+06	4972.84	12584.1	133292	21145.8	7509.65	13072.6	25094.6	139945	0	0	4.38256e+06	643518	4420.56	4022.66	14829.1	3616.76	12731.3	12714.5	12839	7996.54	696408	499054	3.59048e+06	1.39317e+06	198817	182741	611388	238381	234741	77126.5	418620	181674
Inosine	112793	106368	623708	810262	396428	513039	46005.1	88175.5	76630.7	198917	410592	613644	104484	108170	868968	614436	507259	411486	53139.9	54608.1	282756	145658	330034	304306	142422	159906	968765	588921	387860	301094	48934.9	31462.8	203819	134900	344894	298945
Isoleucine	1.12732e+07	9.64311e+06	6.80663e+06	7.66481e+06	3.73418e+06	3.79991e+06	161541	181469	126758	145525	140289	130451	1.25265e+07	1.3899e+07	1.10148e+07	1.23003e+07	3.45001e+06	3.75235e+06	164874	171327	113097	142887	153927	148160	1.9464e+07	1.80632e+07	1.13833e+07	1.16629e+07	4.10691e+06	4.22609e+06	191515	212008	234310	262193	220339	452923
Leucine	1.10844e+07	1.12284e+07	8.55204e+06	8.47812e+06	4.16431e+06	4.75602e+06	456355	610149	617922	616032	526780	494527	1.35405e+07	1.20514e+07	1.08986e+07	1.30407e+07	4.26363e+06	4.93203e+06	683875	610111	696367	831883	481088	599197	1.82134e+07	1.88227e+07	1.36295e+07	1.21528e+07	5.38048e+06	5.77288e+06	726609	590478	653853	659107	526449	521485
Lysine	244809	227384	315254	250387	152448	257675	1.08514e+06	588753	822311	748446	454552	507848	246304	428237	518864	556302	183763	211247	713703	921344	1.02103e+06	833730	535427	551101	399074	382966	573721	557858	228201	247766	1.12452e+06	1.16285e+06	944930	685976	513618	527863
Methionine	1.94594e+06	1.82519e+06	1.64702e+06	1.90641e+06	726652	818339	4.87539e+06	4.57989e+06	4.11115e+06	3.86157e+06	2.60103e+06	2.54958e+06	2.22341e+06	2.21288e+06	2.48657e+06	2.60228e+06	708687	765526	7.96683e+06	8.07087e+06	3.61209e+06	3.53141e+06	2.59285e+06	2.86896e+06	2.99124e+06	2.87586e+06	2.55311e+06	2.61457e+06	854853	853764	6.3818e+06	6.52849e+06	4.0726e+06	4.33835e+06	2.80372e+06	3.06302e+06
Methioninesulfoxide	235955	246367	117263	98086.9	267400	237018	165846	217393	156634	103710	214836	174158	247510	228402	176578	193404	161796	183214	306884	305751	251514	224128	211238	208250	198234	199110	207807	197838	204428	178352	293896	313696	276448	231058	302052	219039
N,N-Dimethylglycine	3.36499e+06	2.96039e+06	1.14749e+06	988478	1.25155e+06	1.19123e+06	1.99191e+06	2.32351e+06	892422	729475	903852	904165	3.38139e+06	3.41e+06	898800	820671	1.03868e+06	992428	2.59306e+06	2.55542e+06	634407	462026	627015	612982	3.51263e+06	3.29834e+06	696688	562168	798954	939693	1.95792e+06	2.37932e+06	608955	432608	677253	627316
N1-Acetylspermidine	1.17234e+06	1.10654e+06	2.15218e+06	2.22152e+06	682830	704707	1.67395e+06	1.54881e+06	9.44614e+06	8.9483e+06	958424	1.04484e+06	1.06712e+06	1.07949e+06	1.56084e+06	1.68986e+06	819700	764861	1.77191e+06	2.10362e+06	1.25939e+07	1.08247e+07	563227	488878	756160	714399	876479	895389	438236	475326	2.79672e+06	2.61974e+06	1.00639e+07	1.20101e+07	691756	741004
N6,N6,N6-Trimethyllysine	563193	532763	651263	675529	267845	551761	997176	690107	877471	719666	671119	593110	578325	887243	706149	765372	278949	335398	1.01454e+06	1.02925e+06	812195	753467	732109	771463	661285	626724	731084	701074	291959	317557	1.07856e+06	1.02423e+06	722343	711635	605876	691223
N6-Methyladenosine	81885.6	85729	23954.7	40590.2	10498	8711.23	26112.6	33528.1	0	3566.18	0	0	44061.8	52173.5	68972.7	66589.4	3539.16	0	15514.7	11132.8	5447.32	3366.18	0	0	68887.3	74387	21939.1	22643.6	0	7625.09	19016.5	18830.1	0	2848.22	0	0
N-Acetylornithine	121734	102047	153209	139926	50364.7	54584.8	255688	264557	301680	225461	147118	166680	163386	153558	187983	212778	48370.9	54508.6	414185	473267	246171	265635	145969	175736	215049	196097	198455	180588	55272.7	52989	341142	416294	292898	262677	156115	177030
N-Acetylputrescine	5.69458e+06	5.72777e+06	154964	123043	255366	212861	5.83091e+06	7.0657e+06	342093	301657	174180	184595	5.18588e+06	4.86432e+06	92074.7	91995.9	253909	218640	7.27717e+06	8.07753e+06	187334	188764	209706	187503	3.89126e+06	4.10634e+06	85599.8	82601.6	195755	176515	6.9489e+06	7.71394e+06	142981	156027	257471	259286
N-epsilon-Dimethyllysine	173834	171035	338720	309642	117851	180088	242172	250271	419905	389733	307855	343244	196317	203394	379480	445906	135322	129102	207870	268404	389583	371482	311027	287145	215021	208916	380485	394233	178954	180867	239488	274895	439455	324009	278779	297417
Nicotinamide	3.38132e+06	3.46828e+06	4.39737e+06	5.25945e+06	2.84044e+06	3.66705e+06	4.00287e+06	3.36877e+06	3.89111e+06	4.84838e+06	4.12249e+06	4.0333e+06	2.66248e+06	3.44662e+06	4.44989e+06	3.96151e+06	3.197e+06	2.8316e+06	3.81673e+06	3.05344e+06	4.80411e+06	4.36695e+06	3.54482e+06	3.00155e+06	3.0851e+06	3.26288e+06	4.63922e+06	4.93093e+06	2.91917e+06	2.91414e+06	4.20095e+06	2.69634e+06	5.47378e+06	5.26811e+06	3.15716e+06	3.16783e+06
Ornithine	134200	125383	228205	180032	56899.9	131112	1.44546e+06	670843	1.12167e+06	1.11227e+06	438022	548152	189768	305345	482848	505188	96558.5	116187	610659	922218	1.48907e+06	1.18464e+06	532629	543520	408069	387525	666142	604290	213782	198919	1.45378e+06	1.60191e+06	1.82248e+06	1.09531e+06	761189	749045
Pantothenic acid	1.18608e+07	1.27726e+07	2.04249e+07	1.98792e+07	8.82856e+06	8.36548e+06	8.78311e+06	1.03331e+07	2.51152e+07	2.31098e+07	7.01759e+06	6.95096e+06	1.22085e+07	1.27756e+07	1.62554e+07	1.60241e+07	6.84531e+06	7.08362e+06	1.24488e+07	1.2645e+07	2.06841e+07	2.15694e+07	5.44554e+06	5.65948e+06	1.02512e+07	1.00237e+07	1.33398e+07	1.31875e+07	6.56079e+06	6.62829e+06	9.73309e+06	1.08118e+07	2.11601e+07	1.98331e+07	6.00685e+06	6.18822e+06
Phenylalanine	1.23954e+07	1.08194e+07	9.02052e+06	9.37062e+06	3.91171e+06	4.87828e+06	2.93454e+07	2.75529e+07	2.47544e+07	2.36785e+07	1.58211e+07	1.67352e+07	1.30931e+07	1.38215e+07	1.32027e+07	1.39151e+07	4.8747e+06	5.00853e+06	4.63126e+07	4.27949e+07	2.32692e+07	2.301e+07	1.88563e+07	1.92766e+07	1.99067e+07	1.77797e+07	1.48865e+07	1.53095e+07	5.2247e+06	5.32282e+06	3.75642e+07	4.03551e+07	2.70181e+07	2.61919e+07	1.95087e+07	2.05816e+07
Proline	3.53678e+07	2.90738e+07	5.34291e+07	5.27624e+07	2.57209e+07	2.62105e+07	5.22425e+07	5.3221e+07	6.37307e+07	5.60659e+07	4.28599e+07	4.53723e+07	2.30333e+07	2.31442e+07	3.93876e+07	4.18694e+07	1.97036e+07	2.07073e+07	6.46586e+07	6.56862e+07	4.75954e+07	4.81942e+07	3.41551e+07	3.78746e+07	3.04974e+07	3.11837e+07	4.00406e+07	3.79482e+07	2.02884e+07	2.10817e+07	5.66487e+07	6.39852e+07	5.57007e+07	5.22035e+07	3.93749e+07	4.35418e+07
Putrescine	4.74587e+06	5.45437e+06	164335	126324	285238	427039	8.4464e+06	6.78811e+06	353123	310438	312054	310728	4.26725e+06	5.24131e+06	92804.5	105763	319151	304514	6.30461e+06	5.81667e+06	361416	308853	360868	325740	3.3025e+06	3.70019e+06	97120.5	76980.4	257314	254049	6.58462e+06	5.82643e+06	182303	216005	445471	427346
Pyridoxine	363654	390729	605379	425733	245860	384111	652795	493900	456187	658587	592705	479877	178880	182196	273915	295921	190619	193249	372214	202570	382396	400231	264820	186752	204545	191037	229199	320951	236135	234619	361090	168577	236255	386189	246787	243951
S-Adenosylhomocysteine	535742	420538	728682	817795	453285	514495	256512	294648	457839	460528	459706	531530	668034	698205	855779	823772	508037	512997	319718	434603	500198	494930	471850	472700	590728	613435	780726	800720	331357	332505	359037	429177	523914	418014	372075	357984
S-Adenosylmethionine	97518.7	68477	562437	547542	138735	92983.4	54889	74457.6	409151	362967	124436	168721	96000.6	106301	871251	900425	115033	102863	63467.6	118524	372848	416119	113557	137087	97448.1	106420	788433	692005	69560.9	72567.7	86587.8	145955	472025	262796	97081.5	105120
Serine	631840	786397	1.19739e+06	1.08325e+06	451919	491809	1.92032e+06	1.8839e+06	2.72016e+06	2.53846e+06	1.1977e+06	1.21353e+06	63382.5	63110.1	164306	172418	96606.4	102288	594981	586692	1.53057e+06	1.38892e+06	449023	516340	47315.6	27431.8	118754	124039	152050	161216	601393	607612	1.56516e+06	1.40005e+06	437880	449773
Thiamine	2.11766e+06	2.08565e+06	1.02307e+06	969727	1.62364e+06	1.69421e+06	2.23638e+06	2.22505e+06	1.25982e+06	1.4449e+06	1.99272e+06	1.8963e+06	1.65223e+06	1.5575e+06	790947	880155	1.2009e+06	1.28392e+06	2.29512e+06	2.13829e+06	934525	1.00864e+06	1.31039e+06	1.33256e+06	1.65982e+06	1.64966e+06	798804	983810	1.15549e+06	1.25907e+06	2.20517e+06	2.19933e+06	955591	1.0047e+06	1.33928e+06	1.35186e+06
Threonine	1.16043e+06	1.01554e+06	2.25047e+06	2.2263e+06	649491	692599	2.40377e+06	2.36818e+06	3.67943e+06	3.083e+06	1.6169e+06	1.69913e+06	1.38814e+06	1.48732e+06	2.7987e+06	3.20913e+06	608539	662733	3.64656e+06	3.91929e+06	3.43348e+06	3.58115e+06	1.78413e+06	2.03006e+06	1.97377e+06	1.93459e+06	2.84164e+06	2.67084e+06	772903	810461	3.11215e+06	3.46284e+06	4.08868e+06	3.55555e+06	1.85812e+06	2.13095e+06
Tryptophan	2.40612e+06	2.08951e+06	1.90823e+06	1.82997e+06	722188	949740	6.16171e+06	5.93101e+06	5.15322e+06	4.77887e+06	3.01958e+06	3.42547e+06	2.7408e+06	2.8927e+06	2.59954e+06	2.97862e+06	955967	1.01491e+06	1.02946e+07	9.46042e+06	4.88154e+06	5.23754e+06	3.70556e+06	3.90773e+06	4.26929e+06	3.95278e+06	3.00689e+06	2.94385e+06	987439	1.00556e+06	8.19535e+06	8.65856e+06	5.58952e+06	5.69224e+06	3.78464e+06	4.14515e+06
Tyrosine	714743	509881	522924	524218	229682	267906	1.37366e+06	1.34009e+06	1.23367e+06	1.09773e+06	766114	893486	726006	730832	719055	726121	224853	269741	2.13563e+06	2.0078e+06	1.03161e+06	1.1275e+06	831609	959478	956927	912969	780557	781391	264674	298251	1.58599e+06	1.80329e+06	1.20736e+06	1.26445e+06	909543	947601
Uridine 5'-diphosphoacetylglucosamine	215048	192005	384890	273115	304914	280828	253853	282689	655950	539725	267755	318349	227172	249120	294033	304592	338635	351650	202888	340021	533443	522697	341374	352190	194688	183023	227445	206613	260049	255528	313896	369328	492292	311590	290676	305012
Valine	3.92865e+06	3.99418e+06	3.48257e+06	3.15183e+06	2.21774e+06	2.36952e+06	2.03981e+06	2.24421e+06	1.71413e+06	1.83763e+06	1.68779e+06	1.86028e+06	4.24945e+06	4.47676e+06	3.93104e+06	4.24432e+06	2.39126e+06	2.47103e+06	2.10549e+06	2.00049e+06	1.58584e+06	1.81222e+06	1.79722e+06	1.78975e+06	5.27182e+06	5.24715e+06	4.34202e+06	4.24684e+06	2.69098e+06	2.67567e+06	1.88943e+06	1.90621e+06	1.67192e+06	1.67838e+06	1.71748e+06	1.67428e+06
2-Aminoadipic acid	277804	247605	264890	262458	195436	211197	243838	243913	255670	229908	280688	297903	289544	279253	285760	286279	195578	188854	251232	312052	273822	362522	280876	386332	436893	458661	355799	289117	266976	272171	362575	468290	374139	349976	401374	441135
2'-Deoxyuridine 5'-monophosphate	30255.8	35926.8	68293.1	63321.3	52913	50670.5	28352.2	24189	22667.8	23657.2	44404.1	45848.7	40647.4	51312.7	63364.4	62417.4	74218.7	72539.7	23264.4	35921.4	37709.2	69269.9	20859.3	73143	266336	281301	171398	156748	328301	337118	79301.8	158476	84112.7	69611.2	197235	227969
2-Hydroxybutyric acid	182106	173382	164759	129344	154636	185325	198013	180640	157155	166384	195316	290699	138230	135456	168554	154873	167386	168014	170980	167367	200203	181459	197583	160775	158072	159480	150274	164715	178604	214434	170804	164103	157910	157033	180478	171158
2PG/3PG	451654	372961	109173	91889.1	154531	197788	515494	1.08766e+06	488012	383089	276396	271875	166266	163771	251379	149896	324898	378047	634129	419611	414305	249647	471020	156730	5779.59	0	0	0	0	0	8369.66	26905.1	6410.14	0	0	0
3-Hydroxybutyric acid	184260	175643	159019	113317	185137	215952	206180	191711	154885	179454	196253	218582	149700	142268	149064	157275	175819	186724	163510	157851	204419	187038	199278	174945	148269	175249	153804	165509	193071	237333	166754	192500	176668	150396	206058	185756
3-Hydroxyisobutyric acid	84178.9	83068.7	75023.9	54656.3	82002.4	85465.7	90646.5	89669.1	71303.3	84257.1	89886	88623.5	66979.4	65998.6	71411.8	72957.9	81761.5	88282.9	74594.9	70671.5	82394	79015.7	82874.6	79623.8	66494.4	78886.7	78472	83064.1	85326.6	94101.9	69728	78431.5	72898.5	60453.1	87842.5	76826.3
3-Methyl-2-oxobutanoic acid	94277	82785.7	207659	278716	73580.1	112293	47456.2	44059.4	54955.1	47100.8	50306	133584	182223	198842	159888	148256	157898	181669	52051	47624.8	60894	59739	53865	50130.2	64832.5	71737.9	58876.4	88834.9	47341.2	44027.2	36212.8	34531.5	35508.7	39922.8	34505.2	36747.7
3-Methyl-2-oxovaleric acid	971983	855537	1.88237e+06	1.95741e+06	547583	966453	110007	125382	124008	118381	133456	267808	1.35892e+06	1.62677e+06	1.16401e+06	1.16541e+06	1.06571e+06	1.33703e+06	154152	118428	112458	117777	127023	129495	551978	600100	249378	481442	160208	108031	106241	90403.5	82042.9	90551	80513.6	88318.7
3-Phenyllactic acid	12338.1	11317.1	15014.2	17326.2	17796.3	11484.9	22879.9	14742.8	34067.2	37792.7	18406.4	588021	13099.7	13452.4	19278	11478.4	18253	14143.2	12923.1	24581	35368.7	19125.7	35784.8	12358	12375.8	14377.3	18454.6	18811.7	19108.5	15927.9	14705.3	19909.3	53498.4	45238	22495.5	20635.4
4-Hydroxyphenyllactic acid	78308.1	62623.4	272268	220344	67423.5	75197	101189	90222.8	466492	368647	109130	591211	98577.3	116754	174150	175531	80239.8	92970.3	141560	144846	480610	116584	464665	129047	152000	137379	151712	162178	84646.3	104464	170705	185178	527203	507691	134482	160305
4-Methyl-2-oxovaleric acid	877572	790644	1.57685e+06	1.73903e+06	517302	783085	124730	130446	147752	121760	145317	429445	1.342e+06	1.59811e+06	1.10671e+06	1.10944e+06	938756	1.15421e+06	187637	145673	124916	124247	147461	135352	509213	538353	261434	544956	150377	116420	122589	101792	88032.5	90850.6	73505.2	88999.4
Acetyl-beta-alanine	131601	140120	979095	842902	753967	683383	77838.2	104676	957623	862892	533222	570917	147947	158069	1.10669e+06	1.08177e+06	730510	733974	116037	132443	807904	655309	844470	706140	167087	170022	1.14865e+06	927751	689078	689639	83145.2	143632	863359	692057	611240	628244
Acetylthreonine	177515	160580	276650	272114	315080	279654	72482.2	98131.9	137244	122202	196369	199111	201655	201002	241372	249956	287143	337633	82518.2	82701.9	105181	204926	106079	200119	185320	216114	230247	212328	302407	294473	79397.7	101481	108279	92033.4	209983	205869
Aconitic acid, cis-	192562	205004	162476	143977	155847	165864	182555	217416	172430	104714	198127	244515	147480	140977	127215	115411	182722	215119	175106	200154	105144	213491	103183	185171	150609	156216	93809.9	73695	147618	140776	137248	221850	94362.3	83211.5	143271	150926
Adenosine 2',3'-cyclic monophosphate	42900	43568.4	19344.3	23720	14127.5	16629.4	22618.5	25407.1	10982.1	14752.3	10006	11424.5	39667.5	49277.2	18261.9	16576.6	21304.2	26165.4	26205.7	37715.5	7923.77	8791.87	6737.57	5685.34	39327.4	33006.3	19872.7	14108.5	12994.2	9601.44	11596.8	13581	5399.33	7615.83	9672.78	6871.22
ADP	1.81236e+06	1.69044e+06	3.15458e+06	3.60499e+06	461974	479808	907797	1.3408e+06	1.57274e+06	1.22127e+06	626214	790846	2.01484e+06	1.63564e+06	2.49224e+06	2.48266e+06	808070	713992	1.41205e+06	1.25077e+06	1.33345e+06	904474	1.38264e+06	418977	151892	296955	260510	172070	96094.8	92947.4	150505	375052	234280	156069	84164.1	37613.4
alpha-Hydroxyglutaric acid	1.72853e+06	1.57756e+06	927381	781952	1.66607e+06	1.60844e+06	583382	753988	728654	666455	888497	1.61977e+06	1.41447e+06	1.38291e+06	418131	410876	1.45788e+06	1.60625e+06	745685	799162	797128	685477	780425	581710	1.37444e+06	1.54509e+06	408865	429916	1.33655e+06	1.37353e+06	458071	778613	1.00628e+06	803594	662398	596476
alpha-Ketoglutaric acid	4.80428e+06	4.16776e+06	1.4058e+06	1.28349e+06	2.2001e+06	1.84356e+06	245822	625500	255596	313667	681657	1.01543e+06	3.78803e+06	3.45866e+06	284145	449265	3.69865e+06	4.18313e+06	411988	399682	522582	606576	652393	526391	1.85014e+06	2.28264e+06	186664	274742	112510	66338.4	230415	338369	318116	322232	64560.7	57809.9
AMP	1.68192e+06	1.30401e+06	5.23548e+06	2.26429e+06	32899.8	41502.1	617680	641768	986883	970133	53555.6	73735.4	1.00127e+06	989303	2.922e+06	3.85139e+06	63027.6	55976.9	479994	956401	980602	80972.8	677189	40518.3	3.97509e+06	5.62867e+06	6.69784e+06	4.57315e+06	680316	304840	2.27986e+06	4.38011e+06	2.4402e+06	1.26501e+06	190480	78276
beta-Nicotinamide adenine dinucleotide, reduced	335097	325864	372679	320289	102249	148944	332534	281813	547521	338597	232200	179573	153680	231512	281410	213976	199091	209695	636566	424890	294600	203811	246179	84357.2	309177	207214	161955	76837.5	53658.5	52507.7	412850	253773	160395	165448	95171.4	102136
beta-Nicotinamide adenine dinucleotide	1.53598e+06	1.42609e+06	2.25204e+06	1.66927e+06	1.92049e+06	1.75897e+06	1.24722e+06	1.35365e+06	2.10269e+06	1.99345e+06	1.43485e+06	1.76085e+06	1.1857e+06	1.15267e+06	2.61633e+06	2.92655e+06	1.71548e+06	1.76632e+06	1.12199e+06	1.68101e+06	2.32561e+06	1.89451e+06	2.18495e+06	1.73338e+06	1.61835e+06	1.8461e+06	3.61888e+06	2.87688e+06	1.92993e+06	1.879e+06	1.53094e+06	2.7415e+06	2.97004e+06	2.54187e+06	1.99774e+06	1.74745e+06
Citric acid	1.24852e+07	1.2037e+07	8.10814e+06	9.03512e+06	7.60785e+06	7.86955e+06	9.33821e+06	1.41445e+07	8.92981e+06	5.809e+06	1.18291e+07	1.57686e+07	9.52959e+06	8.74127e+06	9.81311e+06	8.21291e+06	1.46432e+07	1.68266e+07	1.54931e+07	1.37187e+07	6.02085e+06	1.58483e+07	5.52937e+06	9.73071e+06	1.97292e+06	3.96964e+06	2.18027e+06	1.1815e+06	3.6789e+06	4.2452e+06	2.43175e+06	7.07088e+06	2.19829e+06	1.34147e+06	4.30009e+06	3.51331e+06
Cyclic adenosine diphosphate ribose	285105	262240	372975	282007	317261	306871	186736	219845	365070	371023	234040	279591	213086	206357	441499	502910	273469	293712	189641	293391	369929	311600	379271	294140	273371	301204	602296	435941	338271	296096	282614	460366	526274	412998	319776	286742
Cysteine-glutathione disulfide	290168	447107	877884	81700.2	353970	462848	1.78952e+06	1.25662e+06	1.23716e+06	1.60516e+06	788820	239495	44885.8	65799.5	1.11235e+06	1.10095e+06	135420	44421.2	1.47019e+06	1.36332e+06	1.58201e+06	710465	1.58446e+06	487329	1.39118e+06	1.2713e+06	1.98345e+06	1.96038e+06	1.13211e+06	1.24621e+06	1.80031e+06	1.90425e+06	1.87132e+06	2.03518e+06	1.77764e+06	1.61899e+06
Cytidine 5'-monophosphate	996724	905642	1.10512e+06	984690	509357	510409	677109	732094	858865	673509	404400	465431	1.01715e+06	855370	817447	863517	607370	619510	724895	876498	682306	524189	650363	545122	1.52272e+06	1.82162e+06	1.13157e+06	915188	797384	807062	885516	1.46278e+06	1.03243e+06	811195	606758	631099
Fumaric acid	2.02679e+06	2.08243e+06	2.46709e+06	1.79882e+06	909109	983222	982210	1.24288e+06	1.89175e+06	1.20805e+06	702942	767302	1.44789e+06	1.3913e+06	1.04699e+06	930752	933950	1.01565e+06	997675	1.06221e+06	1.23578e+06	540700	1.24779e+06	504830	1.14792e+06	1.14666e+06	810406	588769	530114	572831	671619	901290	1.23653e+06	1.05247e+06	462173	495372
gamma-Glu-Cys	64852.9	50540.1	14740	65027	29991.1	26786.9	11751.1	22912.8	12527.7	0	22688.4	29998.9	240209	218645	42760.5	44040.7	55023.2	55836.2	70902.8	59639.1	10583.6	30734.3	8066.3	25568.2	86362.6	78780.6	22625	20147.5	0	0	20130.8	26506.4	3301.43	0	0	0
gamma-Glutamylglutamic acid	8203.43	6481.89	125592	145554	34983.7	35929.4	0	9858.47	85427.8	59168.2	39564.8	42804.9	11908.8	13360	173407	189259	45556.9	52592.9	16458.1	10899.7	75614.5	46330.5	66778.6	34451.7	12838.2	19268	320041	222705	172693	256620	9817.55	15363.2	161062	118445	117000	140312
Glu-Ala	251506	200610	327306	257066	54234.3	51477.5	179201	196519	249490	208555	89618.1	115717	307976	298858	289669	295389	54252.2	66267.6	430703	492908	312837	111094	334335	120034	507029	516104	345879	316468	64170.6	68595.7	358517	569867	387937	336691	130181	150768
Glyceric acid	578610	512154	567509	506812	217327	277961	598290	602283	640730	691250	318651	485727	399876	364775	592311	560007	226379	243657	614518	697521	761500	297224	702581	245731	550349	535660	496045	316855	302884	330445	671919	680116	740960	695742	311889	340819
Guanosine 5'-diphosphate	239431	197729	342945	403044	48552.4	49880.3	105950	166214	211303	147581	75560.5	121573	194045	183131	265335	262588	105238	92555.4	159481	129841	166204	120351	153523	46821	0	0	3087.61	0	0	2726.11	1477.11	0	0	2130.77	0	0
Guanosine 5'-diphosphobetafucose	61673.9	55848	85627.2	92344.8	23735.7	25148.1	33396	43875.2	76524.8	62430.1	28268.2	33138.2	32625.3	36107.9	81982.5	76777.8	39310	37383	42022.1	29305.4	44650.7	29725.9	43657.3	22904.2	20528.7	43293	43422.1	38603.3	22140.4	24655.1	17398.4	37300.8	50078.6	39766.3	20478	14892.3
Guanosine 5'-monophosphate	72170.5	64213.8	214349	109736	54170.9	55492.4	51305.1	53394.9	85756.3	78202.5	54919.2	119600	26954.3	42381.6	143133	135281	49275.2	44376.7	28295.3	59085.6	60993	66092.6	33242	46201.1	96244.4	139832	191026	93194.3	128609	132847	70496.7	194025	104643	36635.1	132465	203259
Hippuric acid	257115	280875	307796	292824	170914	300987	443926	298792	304947	443802	406996	339321	285526	309503	309580	322524	210643	270885	440729	301395	397315	300750	397054	239123	318469	300479	301550	423730	282470	263795	460887	278559	272975	416916	314183	278750
Indole-3-lactic acid	14530	13369.7	24730.4	20372.3	8782.23	9692.14	27609.3	19420.9	29124.7	31169.5	25218	44272.6	21634.9	21447.5	15763.2	20734.3	15478.4	15394	30279.1	19599.8	36279	25233	36947.4	19467.5	19827.9	14937.6	16478.9	22178	7665.13	16564.6	28855.6	20127.1	25400.6	43635	19284	14380.8
Inosine 5'-monophosphate	79452.7	70965.4	351854	275434	200838	241395	54930.8	68327.4	71339	144170	152644	217797	55355	56907	269480	267265	134834	194636	45932.6	38431	192085	74038.5	47577.3	109956	40572.9	57780.4	85742.8	44183.6	77790.9	85835.7	0	7822.46	26068.2	34386.1	43114	41683.1
Isocitric acid	455320	412321	376837	242830	225279	263650	346277	527280	459416	218358	379926	500015	289193	263555	284804	277524	441637	546114	441997	460988	254591	485148	298517	314614	61528.6	94899.8	52822.3	30277.7	110869	133217	55459	209198	84635.7	33568.8	119130	101657
Malic acid	4.25817e+07	4.26962e+07	3.6674e+07	3.00868e+07	2.21407e+07	2.15152e+07	2.18822e+07	2.75079e+07	2.91408e+07	2.27842e+07	1.33036e+07	1.44868e+07	4.07041e+07	3.82102e+07	2.30044e+07	2.32001e+07	2.27402e+07	2.53879e+07	2.32084e+07	2.74018e+07	2.50015e+07	1.18414e+07	2.61021e+07	1.13647e+07	3.74965e+07	4.21911e+07	2.234e+07	1.94169e+07	2.10293e+07	2.26517e+07	1.65084e+07	3.05422e+07	3.40996e+07	2.65457e+07	1.34721e+07	1.42997e+07
N-Acetylaspartic acid	7.82898e+06	7.87385e+06	5.5208e+07	4.83407e+07	3.93366e+07	3.54638e+07	3.68667e+06	5.21809e+06	5.01086e+07	4.55338e+07	2.96987e+07	3.1921e+07	7.81359e+06	7.62721e+06	5.74667e+07	5.80563e+07	3.86896e+07	4.01264e+07	6.1765e+06	7.62537e+06	4.38141e+07	3.55334e+07	4.30768e+07	3.74524e+07	8.39563e+06	9.07839e+06	5.99977e+07	5.35322e+07	3.67366e+07	3.54792e+07	3.89669e+06	7.13287e+06	4.60753e+07	3.78602e+07	3.15997e+07	3.32363e+07
N-Acetylaspartylglutamic acid	178473	178180	1.44335e+06	1.35145e+06	588713	541595	89337.4	119686	842235	684166	439344	420642	140502	134055	1.33078e+06	1.34796e+06	608405	671094	88550.2	109656	707163	415392	668426	421946	127014	169070	960366	867888	574896	572840	77399.3	126476	826004	683313	454251	484218
N-Acetylglutamic acid	1.0778e+06	940717	1.09008e+06	1.03712e+06	895482	862231	377990	455596	503334	421902	669254	695139	1.34669e+06	1.36493e+06	674583	714065	774493	814813	724666	860147	489455	569359	486666	569067	1.43821e+06	1.56478e+06	661711	595788	919933	927612	594320	833105	658394	521471	795839	821572
N-Acetylglutamine	112696	98798.9	132555	142595	46263.5	61575.4	112622	102137	136029	138270	88569.6	83040.7	129584	132714	158535	148893	43332	59379.1	171847	181817	125413	75205.2	128189	71410.8	177534	213745	155391	148867	70384.4	61875.4	150105	198313	146442	141961	84143.2	106809
N-Acetylneuraminic acid	2.18022e+06	2.00447e+06	3.03576e+06	2.7659e+06	1.00639e+06	878780	1.18728e+06	1.38729e+06	2.10789e+06	1.72318e+06	748197	8.74339e+06	2.11253e+06	1.92356e+06	2.24428e+06	2.29893e+06	977706	1.08847e+06	1.29909e+06	1.53775e+06	1.7217e+06	837192	1.63769e+06	860253	1.99458e+06	2.21222e+06	2.31697e+06	1.41172e+06	876090	859346	1.15347e+06	1.78752e+06	2.04071e+06	1.48041e+06	737338	788671
N-Acetylphenylalanine	3817.77	7820.77	6384.85	0	0	4421.76	32170.5	21625.7	23076	22433.7	19503.8	23601	0	0	9103.82	2914.43	0	4018.52	32181.4	23801	11883.4	18358.4	23455.5	13315	11645.3	8607.68	9801.87	9863.04	3179.36	4359.71	27398.6	18044.7	15501.4	22723.5	9903.91	12292.7
N-Acetymethionine	567654	491852	422455	465392	236286	269018	141037	234658	161534	116238	242929	291674	634500	634048	245464	237524	345485	373830	241116	260203	109240	228843	116128	243510	375550	433653	133130	141726	126695	68724.9	132247	167015	84220.1	82750.4	13929.6	66383.5
N-Acetyserine	2.15236e+06	1.91006e+06	2.79252e+06	2.86549e+06	1.64005e+06	1.62831e+06	930999	1.11223e+06	1.44534e+06	1.29909e+06	1.3086e+06	1.34142e+06	2.53478e+06	2.54849e+06	2.6981e+06	2.61819e+06	1.54309e+06	1.7517e+06	978458	1.13047e+06	1.20374e+06	1.34988e+06	1.19071e+06	1.48959e+06	2.71026e+06	2.84524e+06	2.62238e+06	2.50895e+06	1.84217e+06	1.91974e+06	941174	1.3589e+06	1.33097e+06	1.09442e+06	1.43212e+06	1.50296e+06
N-alpha-Acetylornithine	158448	138178	157347	156172	73334.9	69928.8	311369	294508	256977	230155	173025	182920	207696	191577	210882	236762	71167.5	82325.4	378915	472906	223042	212718	229723	235856	383882	365438	326447	260638	108705	122206	445122	644910	331640	299763	278980	296675
N-gamma-Glutamylleucine	46422.5	51581.7	29987.6	27836.5	50441.1	48858.6	9379.48	8231.47	0	6468.02	7736.38	13155.3	72179.9	55324.4	71834.5	63337.2	42672.7	55992.1	7729.34	7884.09	2499.73	3878.61	0	0	65425.1	62356.6	79862.1	79461.8	77336.9	113638	6935.46	8514.78	0	3751.32	3421.71	4220.91
Phe-Glu	11744.6	5026.76	54947.7	29896.7	39339.5	20236.3	3434.1	9999.9	45299.9	17859.1	18742.8	32716.5	10690.2	6850.32	40302.9	25659.6	18816.3	20093.6	7399.27	11213.4	22807	12623.3	15541.4	30819.3	6665.15	15583.5	34167.4	16918.3	19258.5	22366.8	6145.78	16818.3	30882.3	10202.7	14652	25445.1
Phenaceturic acid	485299	548136	613274	632415	492333	629036	498100	418642	422189	515536	497119	399286	252123	310810	372465	357152	262742	293036	785571	588489	809079	577152	773784	536251	369224	313859	457104	537833	395949	416158	801900	637488	749960	937199	781942	785076
Phosphocreatine	2.37369e+06	2.06092e+06	2.76983e+06	1.73585e+06	2.94946e+06	2.42056e+06	1.68604e+06	1.97569e+06	5.6876e+06	4.23988e+06	2.50837e+06	2.90461e+06	2.27064e+06	2.27275e+06	1.17008e+06	1.00421e+06	3.11451e+06	3.34645e+06	1.95618e+06	2.57173e+06	5.01415e+06	3.65731e+06	5.13123e+06	3.34024e+06	2.23115e+06	2.75153e+06	1.21531e+06	987374	3.82667e+06	3.36979e+06	1.95705e+06	3.40204e+06	7.38085e+06	5.09234e+06	3.72501e+06	3.5384e+06
Phosphoenolpyruvic acid	180448	115694	70175.3	57636.5	131863	175837	232299	331423	69666.2	146967	221869	205673	165937	156939	196584	158829	218152	229588	200116	129315	167711	180239	132130	82109.8	12226.5	36572.8	27852.5	902.322	40506.5	39202.5	16746.6	41475.3	34757.9	11103.3	37436.7	6658.42
Pyruvic acid	1.39052e+06	1.17077e+06	693160	890965	566104	787662	409523	617545	846230	548747	908529	1.41172e+06	1.18208e+06	1.30934e+06	492008	558073	1.10649e+06	1.36685e+06	880136	636525	575152	784529	553383	700431	735193	821400	353100	463678	282951	227679	501480	465162	411825	413639	295642	239092
Ser-Leu	10506.5	9521.77	16283.6	15956.6	16793.4	16123.6	4037.32	5450.01	10852.1	7587.52	11172	188989	10214.6	7006.03	20219.7	11898.2	13558.2	22094.2	2523.81	13080.4	14754.6	13783.7	8429.14	20309.7	15932.4	19174.6	13598.5	9573.69	13782	16457.4	7638.41	12013.2	15003.5	0	13839	21561.6
Succinic acid	1.8161e+07	1.9118e+07	3.97326e+06	3.01633e+06	6.64197e+06	6.34726e+06	8.26995e+06	1.01489e+07	2.77111e+06	4.07718e+06	3.27897e+06	5.8547e+06	1.99884e+07	1.90643e+07	2.77332e+06	2.55236e+06	3.4666e+06	3.37665e+06	8.49466e+06	9.17078e+06	4.75953e+06	2.47812e+06	5.18358e+06	2.23103e+06	1.90158e+07	2.03226e+07	2.83821e+06	3.54141e+06	8.72531e+06	8.64848e+06	7.71171e+06	9.84104e+06	5.36687e+06	4.80043e+06	4.13019e+06	3.92277e+06
Threonic acid	6.38022e+06	5.81054e+06	4.49434e+06	4.12438e+06	3.44511e+06	3.26535e+06	3.96365e+06	3.92957e+06	2.98089e+06	3.1507e+06	2.42423e+06	1.93679e+06	6.04965e+06	6.15373e+06	2.81242e+06	2.49814e+06	3.1788e+06	3.47207e+06	4.11034e+06	4.75327e+06	3.68829e+06	2.36483e+06	3.74269e+06	2.52189e+06	7.82616e+06	7.83829e+06	2.31771e+06	1.43409e+06	3.2758e+06	3.17919e+06	4.90057e+06	6.11493e+06	4.03097e+06	3.68749e+06	2.6963e+06	2.74696e+06
Thymidine 5'-monophosphate	22194.1	22851.5	62708.1	57919.6	20935.6	23983.6	11818.8	15611.1	7975.05	5211.02	16374.4	32333	14234.1	12259.6	32756.1	43858.7	23976.1	27630.7	8773.3	15385.3	2341.42	8237.33	2606.05	14818.8	44165.9	51777.8	38885	34338.7	48624.3	61087.6	20045	31532.5	10131.1	7214.65	34199.7	93815.2
Trisaccharide	43720.8	40663.8	4368.25	11132.6	54001.3	53143.2	103315	72562.6	48245.6	59074.3	82255.5	109144	61252.9	77852.4	0	0	66831.7	76304.2	165064	148813	91043.7	121328	74151.9	127701	303687	247542	14001.3	8355.81	273814	315272	652954	410222	281486	248195	514609	554808
UDP-Glc	1.70723e+06	1.58923e+06	1.58423e+06	1.22822e+06	1.64561e+06	1.51363e+06	1.08773e+06	1.40699e+06	1.64878e+06	1.11111e+06	1.25845e+06	1.45081e+06	1.65306e+06	1.54788e+06	764187	744874	2.19437e+06	2.43251e+06	1.33645e+06	1.55873e+06	1.19427e+06	1.64421e+06	1.29884e+06	1.37057e+06	1.3573e+06	1.96345e+06	549205	403405	1.69125e+06	1.86174e+06	1.04006e+06	2.08418e+06	1.7911e+06	1.06384e+06	1.38792e+06	1.28064e+06
UDP-NAG	3.658e+06	3.68672e+06	6.88984e+06	6.31263e+06	5.37428e+06	5.05722e+06	4.07552e+06	4.23549e+06	1.29319e+07	8.89372e+06	4.80507e+06	4.85523e+06	3.93773e+06	3.66118e+06	5.13056e+06	5.07913e+06	5.88907e+06	6.6553e+06	5.56957e+06	6.64921e+06	7.84808e+06	5.61176e+06	8.15405e+06	5.11528e+06	3.53776e+06	3.96114e+06	4.04178e+06	3.70277e+06	4.98204e+06	5.25214e+06	5.22024e+06	8.0658e+06	8.14084e+06	6.60124e+06	4.56306e+06	5.1218e+06
Ureidosuccinic acid	526955	485404	471940	349436	265573	258972	154528	197075	109691	84756.9	147467	128286	473449	518829	104018	117624	336918	353114	145413	158033	64646.8	96866.7	73591.3	84344.5	606877	632605	130720	136673	241307	208134	201512	220071	226455	106841	81515.9	69105.1
Uric acid	579775	546710	662097	605569	343578	574946	570503	1.20302e+06	505945	658176	636194	2.70692e+06	635144	673811	703196	680979	454693	579695	909610	702319	805269	663157	806543	536956	473382	564568	570263	668169	366373	445750	685788	527082	513002	608098	480435	324201
Uridine 5'-diphosphate	1.01969e+06	976575	1.57876e+06	1.60114e+06	227474	227544	398009	610455	758619	461717	259104	798328	920192	792192	1.02552e+06	903970	465392	429506	671144	531113	455866	434574	492008	148735	59365	116182	61229.4	43298.4	50048.4	34987.5	47711.1	118232	76279.2	50648.2	26657.1	10584.3
Uridine 5'-monophosphate	708748	602163	2.09284e+06	1.27299e+06	830147	1.08964e+06	335323	377389	467793	310427	750097	1.35447e+06	615575	605464	868234	1.05152e+06	1.01158e+06	1.27143e+06	358914	669592	307773	806968	209862	1.26199e+06	3.29982e+06	4.52959e+06	1.95573e+06	1.71752e+06	2.94891e+06	3.39435e+06	1.60525e+06	3.23884e+06	1.19216e+06	697275	2.31912e+06	3.98146e+06
Uridine	159403	143826	131758	218470	73311.7	73340.1	121674	109367	34201.7	43611.3	62345.8	338060	194606	203580	202693	160249	89702.7	112198	181314	182662	51288.2	56604.7	42976.1	64967.9	1.12386e+06	1.13687e+06	226444	161330	135825	164663	441479	380634	105291	87349	127075	188003
Xanthine	317945	295460	289012	251581	198030	247004	336138	307418	214975	250568	284254	338282	298709	327314	268423	248448	235473	257601	369888	351382	260019	249383	270957	221217	690659	603602	257005	309140	249854	256798	467741	399962	227912	266124	274418	264896
Xanthosine	24651.6	21043.8	7212.92	7687.47	5620.97	7362.11	22282	26483.7	7090.16	9300.68	6322.97	16411	19446.4	20934.1	4879.23	4012.63	4769.26	5828.92	28742.9	29601.1	9873	7416.53	9766.76	2643.82	27312.5	31212.2	2603.28	8791.34	0	6446.59	26875.5	28215	11924.9	13476.3	2493.69	5913.62
CAR 3:0 Propionylcarnitine	253608	126467	1.16555e+06	1.94771e+06	286067	209416	96478.9	134585	325756	382617	127353	135315	324675	329692	3.13268e+06	2.74184e+06	351672	329268	186642	140990	442334	100289	340913	84254.3	290915	271410	2.57685e+06	2.42733e+06	147008	239967	175854	190305	340969	419015	114545	128009
CAR 4:0 Isobutyrylcarnitine	81115	37132.4	159394	81361.3	434232	477050	6576.17	102201	41787.5	75116.4	96428.9	72719.7	72686.8	88270.9	106643	153667	490965	493909	40974.1	44678.6	79498.5	56205.2	68191.2	44290.6	90594	73473.8	151887	152539	293304	411669	142721	99936.3	40070.1	29181.9	68849.3	53114.4
CAR 4:0 Butyrylcarnitine	2.29405e+07	2.4106e+07	5.76997e+06	5.95325e+06	4.32714e+06	4.53605e+06	1.56045e+07	1.41024e+07	2.46481e+06	2.28806e+06	2.38127e+06	2.30241e+06	1.90439e+07	1.89147e+07	4.01644e+06	3.69369e+06	5.47205e+06	5.36841e+06	2.0353e+07	2.17568e+07	2.28674e+06	1.92724e+06	2.27291e+06	1.91589e+06	2.13311e+07	2.11364e+07	3.67863e+06	3.83751e+06	4.25182e+06	3.46116e+06	2.16208e+07	2.24857e+07	2.95322e+06	3.14506e+06	2.17946e+06	2.54187e+06
CAR 5:0 2-Methylbutyrylcarnitine	150848	38489.1	136525	136123	302197	227340	76184	86739.5	62973.2	59975.2	25245.3	32735.5	122339	141142	103931	106292	289379	314277	28308.5	37896.4	54361.9	19619.2	45390.9	9497.96	126848	137541	32549	59747.3	271300	238096	137704	131983	62012.1	0	19868.9	10236
CAR 5:0 Isovalerylcarnitine	50984	0	35052.5	0	375203	414621	0	51478.4	10286.6	4583.07	0	34722.7	61333	61619.7	0	39644.7	394454	392753	0	0	6822.61	0	0	0	48028.4	56427.8	0	0	350171	287287	52520.9	61125	4862.59	0	0	0
CAR 5:0 Valerylcarnitine	243380	208205	36401.9	0	27264.6	0	172159	271163	23110.9	16205.6	29435.6	28904.7	219192	231932	0	42787.7	0	43995.5	284934	318088	26792.7	17079.4	27659.4	18966.3	172068	169606	0	0	0	19810	338619	324754	35278.7	27611.4	12786.2	26627.6
CAR 5:1 Tigloylcarnitine	0	0	265911	320682	0	0	0	0	0	6371.3	0	0	0	0	182970	232740	0	0	0	0	5100.11	0	5785.41	0	0	0	84064.8	128585	0	0	0	0	0	0	0	0
CAR 5:1 3-Methylcrotonylcarnitine	0	0	0	0	0	0	0	0	0	0	0	0	0	0	0	0	0	0	0	0	0	0	0	0	0	0	0	0	0	0	0	0	0	0	0	0

## Sheet: Figure 2 TIC sum of classes
	P01	P02	M01	M02	PC01	PC02	P03	P04	M03	M04	PC03	PC04	P11	P12	M11	M12	PC11	PC12	P13	P14	M13	M14	PC13	PC14	P21	P22	M21	M22	PC21	PC22	P23	P24	M23	M24	PC23	PC24
CE (sum of 23)	2.52063e+06	2.72606e+06	1.45194e+07	1.64323e+07	989775	1.13578e+06	3.95628e+06	2.86182e+06	3.57734e+07	2.75699e+07	1.16988e+06	1.09272e+06	2.45147e+06	2.57605e+06	1.73026e+07	2.00572e+07	857937	801783	3.53966e+06	3.40095e+06	4.05846e+07	3.9126e+07	1.38101e+06	1.54217e+06	2.85221e+06	3.43066e+06	2.58009e+07	2.53481e+07	1.18808e+06	1.57711e+06	4.80873e+06	4.70116e+06	4.31273e+07	4.18025e+07	1.74102e+06	2.01159e+06
Cholesterol (sum of 1)	2.75454e+06	2.70955e+06	2.07934e+06	1.81665e+06	2.06326e+06	2.30606e+06	2.9045e+06	3.13781e+06	1.58055e+06	1.6076e+06	2.41128e+06	2.8508e+06	2.88002e+06	2.40268e+06	2.32943e+06	2.30345e+06	2.5633e+06	2.34723e+06	2.13676e+06	2.13635e+06	2.50947e+06	2.09693e+06	2.1557e+06	2.30095e+06	2.95238e+06	3.16788e+06	2.07226e+06	1.67195e+06	2.53583e+06	2.64573e+06	2.752e+06	2.52898e+06	1.54763e+06	1.5436e+06	2.51093e+06	2.71234e+06
CoQ (sum of 1)	195828	152604	65675	67199.5	194990	188172	179247	171409	43526.7	49226.5	181303	174170	249140	269126	96843.3	86759.6	180826	166056	199686	213649	74623.5	62279.4	182460	205824	211791	214016	98049.1	109651	236097	241951	134518	189586	82986.7	61495.4	196338	206732
DG (sum of 10)	7.39117e+06	7.9446e+06	5.62041e+06	4.4382e+06	3.81834e+06	3.61571e+06	5.72742e+06	5.921e+06	3.85444e+06	2.83812e+06	3.4966e+06	3.90778e+06	5.78996e+06	4.97813e+06	3.71147e+06	3.01589e+06	3.08944e+06	3.11089e+06	4.1586e+06	4.73954e+06	2.80912e+06	2.95651e+06	3.09699e+06	3.33544e+06	4.74441e+06	5.57859e+06	2.39089e+06	2.57909e+06	2.53533e+06	2.5651e+06	3.02121e+06	4.0356e+06	2.15341e+06	2.36353e+06	2.27684e+06	2.57659e+06
Hex2Cer (sum of 1)	601568	553359	454373	452040	140607	143150	323073	302523	370699	354648	174377	154739	358668	378684	552048	582566	155882	148410	233862	223196	512797	539244	155921	151249	396983	430454	498311	564236	116011	113014	208508	214874	490177	468831	115628	110189
LPC (sum of 15)	4.78574e+06	5.23925e+06	3.29176e+06	3.68116e+06	3.83642e+06	3.81593e+06	4.54923e+06	5.29336e+06	2.22189e+06	1.98777e+06	3.51101e+06	3.46476e+06	5.60507e+06	5.96644e+06	3.47666e+06	3.38943e+06	3.66237e+06	3.94627e+06	3.54652e+06	3.74319e+06	2.32569e+06	2.18207e+06	3.47733e+06	3.76701e+06	6.98447e+06	7.00921e+06	3.44602e+06	3.55031e+06	4.01506e+06	4.82258e+06	4.26814e+06	4.74842e+06	3.05107e+06	2.88085e+06	4.45186e+06	4.63876e+06
MG (sum of 1)	33367.8	21701.4	46249.7	47274.6	32582.2	23074.2	30812.5	126140	37526.8	41809.5	54495.4	73881.4	47127.6	21228	76861.8	29344.4	22212.2	90753.7	24622.1	30925.7	64059.9	78449.2	39116.5	42989.5	40939.7	29573.7	32479.7	33763.5	25710.2	37387.3	25673.7	43960.3	56003.9	66210.4	72326.7	54444.4
PC (sum of 88)	1.56122e+09	1.53447e+09	1.39128e+09	1.41209e+09	1.59004e+09	1.56246e+09	1.34104e+09	1.39865e+09	1.12657e+09	1.07497e+09	1.54063e+09	1.55449e+09	1.54459e+09	1.56816e+09	1.38393e+09	1.35237e+09	1.56676e+09	1.53837e+09	1.35368e+09	1.3335e+09	1.10902e+09	1.13863e+09	1.5352e+09	1.5242e+09	1.58336e+09	1.53872e+09	1.35831e+09	1.36789e+09	1.60893e+09	1.56388e+09	1.33369e+09	1.31628e+09	1.09653e+09	1.10956e+09	1.57103e+09	1.56637e+09
EtherPC (sum of 81)	1.88083e+08	1.91798e+08	2.13746e+08	2.22983e+08	1.96985e+08	1.991e+08	1.93873e+08	1.96581e+08	1.64983e+08	1.42361e+08	2.02038e+08	2.03465e+08	1.94132e+08	1.90702e+08	2.00408e+08	2.09758e+08	2.03605e+08	1.9501e+08	2.17314e+08	2.21277e+08	1.39525e+08	1.46704e+08	1.99497e+08	2.12771e+08	1.85012e+08	1.96269e+08	1.92273e+08	1.9349e+08	1.72668e+08	1.79505e+08	2.08475e+08	2.07919e+08	1.4264e+08	1.45575e+08	1.88042e+08	1.85272e+08
SM (sum of 25)	7.77155e+07	7.41242e+07	1.06631e+08	1.17799e+08	8.75392e+07	9.22406e+07	5.94587e+07	5.88843e+07	1.04973e+08	8.75342e+07	8.25219e+07	8.06948e+07	7.00327e+07	7.40705e+07	1.13723e+08	1.15423e+08	9.87651e+07	1.02766e+08	6.11934e+07	6.1599e+07	1.05052e+08	1.05205e+08	9.17268e+07	9.56632e+07	7.94504e+07	8.28662e+07	1.165e+08	1.11565e+08	8.70446e+07	8.23462e+07	6.0642e+07	5.83112e+07	1.11025e+08	1.10519e+08	8.76337e+07	9.36747e+07
TG (sum of 107)	3.47569e+07	4.1268e+07	9.82829e+07	9.18481e+07	2.43133e+07	2.42557e+07	1.87214e+08	1.42641e+08	3.41823e+08	3.08004e+08	3.4542e+07	3.6731e+07	4.55335e+07	4.03245e+07	9.15732e+07	1.06349e+08	2.26242e+07	2.1269e+07	1.94021e+08	2.13718e+08	3.237e+08	3.06286e+08	4.15462e+07	4.53476e+07	3.00934e+07	3.27718e+07	1.24376e+08	1.22539e+08	3.06317e+07	3.4153e+07	2.23548e+08	2.20872e+08	3.79884e+08	3.7753e+08	4.23091e+07	3.80136e+07
EtherTG (sum of 13)	2.43104e+06	2.75745e+06	3.18239e+06	3.07506e+06	211795	213954	8.85713e+06	7.42852e+06	4.24305e+06	3.98955e+06	343629	323474	3.52654e+06	3.46572e+06	2.37242e+06	2.40789e+06	221998	185983	9.23376e+06	1.02064e+07	3.95723e+06	3.75441e+06	358585	400801	1.95232e+06	2.2891e+06	1.82173e+06	1.91329e+06	161416	164917	7.59786e+06	7.22168e+06	3.15982e+06	3.06836e+06	299688	224918
CE 16-C (sum of 1)	57898.5	52254.6	211375	241750	0	9097.42	50104.9	28116.8	453374	284269	0	4731.35	58866.1	73910.7	201675	227852	9030.92	10713	62478.1	47553.2	317591	392275	11909.5	22070.8	74446.2	76643.4	310187	282651	13005.3	21732	67238.3	58962.1	386238	352399	13729.6	19611.6
CE 18-C (sum of 2)	1.67405e+06	1.78346e+06	4.45129e+06	5.62996e+06	340063	435031	1.4818e+06	1.02118e+06	1.07036e+07	7.65762e+06	391567	313856	1.65537e+06	1.75838e+06	4.64257e+06	5.52206e+06	402159	366879	1.67867e+06	1.36523e+06	1.1873e+07	1.02667e+07	549475	613575	2.04366e+06	2.5032e+06	6.53358e+06	5.94254e+06	485544	679683	1.99262e+06	1.9161e+06	1.04363e+07	9.96476e+06	639765	750613
CE 20-C (sum of 5)	326352	362356	1.22197e+06	1.3621e+06	158681	174864	579120	409789	3.75018e+06	2.85823e+06	161708	167785	337867	356671	1.52146e+06	1.82913e+06	148791	131416	532873	520640	4.30572e+06	4.21659e+06	206932	206448	359400	411299	2.3419e+06	2.36448e+06	195368	241911	680239	671308	4.91358e+06	4.90271e+06	245918	261325
CE 22-C (sum of 4)	442542	495839	4.67756e+06	4.8082e+06	268118	277507	1.67091e+06	1.26658e+06	1.36695e+07	1.07405e+07	330305	327189	379490	375151	5.96675e+06	6.94049e+06	186488	175893	1.17031e+06	1.25774e+06	1.56584e+07	1.61657e+07	322790	349279	366492	418868	9.63739e+06	9.3528e+06	229409	326524	1.81521e+06	1.80541e+06	1.8511e+07	1.76135e+07	372910	409921
CE 24-C (sum of 5)	16144.1	29691.1	1.73487e+06	1.76938e+06	112259	118400	134694	99249.3	3.79405e+06	3.04659e+06	189089	157635	15607.8	11938	2.12114e+06	2.51832e+06	58499.6	57612.4	86272.4	146849	4.23958e+06	4.24847e+06	173332	187028	8206.78	11417.6	2.98887e+06	3.01881e+06	107186	131990	172085	188372	4.55196e+06	4.772e+06	230720	273756
CE 26-C (sum of 6)	3644.59	2459.84	2.2223e+06	2.62096e+06	110653	120876	39644.5	36909	3.40266e+06	2.98271e+06	97215.4	121520	4268.53	0	2.84899e+06	3.01934e+06	52968.6	59270.5	9056.39	62947	4.1903e+06	3.83626e+06	116570	163773	0	9225.11	3.98895e+06	4.38681e+06	157569	175270	81341.1	61005.9	4.32825e+06	4.19706e+06	237981	296365
DG 34-C (sum of 1)	854952	810869	2.00332e+06	1.76966e+06	540337	531164	515254	538112	780139	705060	489405	511880	747668	647164	1.05991e+06	985844	577111	600119	406538	476512	594843	643720	499159	512012	752605	729658	672925	794051	374222	406697	375965	410893	467249	520790	356511	351496
DG 36-C (sum of 2)	1.07655e+06	1.0216e+06	1.45395e+06	1.2006e+06	556086	535906	569378	553731	741603	640472	475475	496250	816944	657834	948308	770103	520066	539886	447965	471011	558098	558517	450581	505100	701974	839508	572544	621085	369179	391115	334084	404393	415199	449405	359750	363710
DG 38-C (sum of 4)	4.52427e+06	5.14282e+06	1.73084e+06	1.16463e+06	2.27676e+06	2.11774e+06	3.83739e+06	4.01611e+06	2.02238e+06	1.26895e+06	2.12599e+06	2.45611e+06	3.39696e+06	2.95194e+06	1.38289e+06	1.03153e+06	1.62053e+06	1.60271e+06	2.67467e+06	3.08991e+06	1.41065e+06	1.48048e+06	1.75643e+06	1.90076e+06	2.72532e+06	3.30799e+06	921333	932667	1.49838e+06	1.45952e+06	1.95583e+06	2.73817e+06	1.08116e+06	1.18891e+06	1.29676e+06	1.54873e+06
DG 40-C (sum of 3)	935405	969310	432293	303316	445157	430896	805400	813051	310313	223636	405738	443539	828389	721186	320359	228411	371733	368172	629425	702106	245521	273793	390825	417569	564513	701430	224086	231293	293550	307770	355339	482141	189805	204431	263812	312655
Hex2Cer 42-C (sum of 1)	601568	553359	454373	452040	140607	143150	323073	302523	370699	354648	174377	154739	358668	378684	552048	582566	155882	148410	233862	223196	512797	539244	155921	151249	396983	430454	498311	564236	116011	113014	208508	214874	490177	468831	115628	110189
LPC 14-C (sum of 1)	65119.7	51540.8	34586.1	72682.8	32219.9	32161.4	44421.7	43722.4	22216.3	30913.9	26952.3	19134.7	106249	116723	43965.7	46195.3	23894.7	36366.5	38166.1	48832.6	31211.7	24819	22313.1	24641.3	132389	113874	41471.9	49662.2	43337.7	50796.7	53516	68779.9	45191.1	37671.6	50161.2	48832.5
LPC 16-C (sum of 2)	1.47388e+06	1.48303e+06	681871	951731	612071	555900	1.25785e+06	1.46526e+06	412899	416947	501652	470820	1.92423e+06	2.25301e+06	821345	698259	611559	633382	1.1618e+06	1.2953e+06	559062	500588	654245	655047	2.89856e+06	2.81278e+06	760827	857968	796778	1.00243e+06	1.61321e+06	1.97649e+06	977297	919502	911190	937420
LPC 18-C (sum of 2)	1.50102e+06	1.90232e+06	598771	639922	818450	721519	1.70967e+06	2.13847e+06	430612	405591	668456	643857	1.72066e+06	1.87848e+06	557512	524789	687953	722155	1.07759e+06	1.18829e+06	467384	432330	861052	840811	1.96714e+06	1.99153e+06	656313	715596	1.06355e+06	1.38851e+06	1.18271e+06	1.36069e+06	805935	777522	1.33121e+06	1.2785e+06
LPC 20-C (sum of 2)	133868	137153	44709.9	46512	58262	49547.8	114433	130256	33985	26120.1	49985.3	48120.6	143001	159397	28282.6	26031.4	51105.4	43562	92719.8	86514.4	20838.4	17992.2	62004.3	63865.4	146880	154534	32394.8	35984.9	64980.1	79617.6	92013.4	95797.9	30785.2	35058.4	83804.9	85696.8
LPC 22-C (sum of 1)	46839.3	47738.9	9026.73	6624.29	11148.8	8864.83	42711.8	48931.3	10728.2	5800.79	7418.82	0	51350.7	55314.1	7029.42	7465.84	7523.82	10046.5	43000.5	45944.1	11451.3	8572.47	11029.4	8378.33	42723.3	45495.9	9122.98	9779.23	15743.2	19044.1	39237.5	43658.4	11630.5	11611.6	18076	15710.7
LPC 24-C (sum of 1)	109883	98881.4	19166.5	17921.8	9412.56	8069.56	109328	128323	31789.7	26922.7	9102.06	3673.77	141195	157227	23447.3	19635.3	10070.4	8741.39	115456	119454	31439.7	32810.7	11528	9596.63	137198	139736	17358.8	19735.7	11903	10169.2	105769	119796	30135.2	28800.6	14525.5	12708.8
LPC 25-C (sum of 1)	23322.4	28996.3	17924.8	16216.7	51419.6	54923.8	31957.5	22004.5	19780.7	0	60309.9	56329.1	29182.4	25932.4	20161.2	17818.8	49849.1	53393.2	27911	26382.4	23721.5	17061.8	39094.5	47865.2	28193.8	30817	23055.2	16803.2	43597.1	55602.5	21594.4	33421.9	14229.9	18024.9	47697.9	54097.9
LPC 26-C (sum of 2)	105201	81065.6	109357	102428	120571	142771	85709.8	85641.7	91132.5	88874	142851	165868	103935	96455.9	107563	120851	114358	125224	67243.9	53991.3	81688.8	80822.5	106202	109590	123017	104176	102841	92727.5	110297	147412	65449.2	69864	75192.6	75086	124001	124978
LPC 27-C (sum of 1)	43355.7	38304.4	49510.1	41569	90667.3	100008	29273.2	27679.4	24301.8	27828.1	88733.4	81836.2	31577.4	27797.1	44244.4	44857.5	82445.3	81382.7	20249.4	14046.4	21390.2	24056	62247.6	70086.6	36323.6	36442.8	45414.8	36923.4	79274.2	102013	21814.3	21284.6	17179.7	18241.1	71766.5	76922.1
LPC 28-C (sum of 2)	1.28325e+06	1.37021e+06	1.72684e+06	1.78555e+06	2.0322e+06	2.14216e+06	1.12387e+06	1.20307e+06	1.14445e+06	958774	1.95555e+06	1.97512e+06	1.35368e+06	1.19611e+06	1.82311e+06	1.88352e+06	2.02361e+06	2.23201e+06	902374	864436	1.0775e+06	1.04302e+06	1.64762e+06	1.93712e+06	1.47204e+06	1.57982e+06	1.75722e+06	1.71513e+06	1.7856e+06	1.96698e+06	1.07283e+06	958633	1.04349e+06	959333	1.79943e+06	2.00389e+06
MG 16-C (sum of 1)	33367.8	21701.4	46249.7	47274.6	32582.2	23074.2	30812.5	126140	37526.8	41809.5	54495.4	73881.4	47127.6	21228	76861.8	29344.4	22212.2	90753.7	24622.1	30925.7	64059.9	78449.2	39116.5	42989.5	40939.7	29573.7	32479.7	33763.5	25710.2	37387.3	25673.7	43960.3	56003.9	66210.4	72326.7	54444.4
PC 28-C (sum of 1)	3.63638e+06	2.98185e+06	8.98686e+06	8.4529e+06	4.91231e+06	5.54336e+06	3.16855e+06	3.41746e+06	3.03111e+06	2.90601e+06	4.70628e+06	4.72908e+06	2.98289e+06	3.2281e+06	1.0555e+07	1.10853e+07	6.62083e+06	6.66688e+06	1.58146e+06	1.5242e+06	3.55181e+06	3.80089e+06	4.05268e+06	4.02905e+06	4.58268e+06	4.72758e+06	8.54618e+06	8.74124e+06	4.37462e+06	3.99763e+06	2.23247e+06	2.2512e+06	3.19693e+06	3.13757e+06	3.57206e+06	3.63886e+06
PC 29-C (sum of 1)	2.08551e+06	2.27497e+06	4.02645e+06	4.35071e+06	4.01317e+06	3.97847e+06	1.35674e+06	1.48694e+06	2.16904e+06	1.81065e+06	3.33726e+06	3.43489e+06	2.02443e+06	1.87305e+06	4.61146e+06	4.54487e+06	3.9381e+06	3.98907e+06	1.00108e+06	1.03371e+06	2.29185e+06	2.25876e+06	3.13791e+06	3.16542e+06	2.30807e+06	2.59745e+06	4.50201e+06	4.52865e+06	3.52975e+06	3.31582e+06	1.32483e+06	1.18795e+06	2.12441e+06	2.11277e+06	3.5182e+06	3.50157e+06
PC 30-C (sum of 4)	3.52034e+07	3.42425e+07	8.1015e+07	8.77999e+07	8.61963e+07	9.54278e+07	1.85594e+07	2.02732e+07	3.72895e+07	3.50857e+07	7.78831e+07	8.19711e+07	2.83543e+07	2.89322e+07	7.85585e+07	7.86091e+07	1.02776e+08	1.06936e+08	1.31283e+07	1.24521e+07	3.05531e+07	2.96835e+07	7.06698e+07	7.52993e+07	4.00162e+07	4.35211e+07	7.35841e+07	7.34707e+07	7.56844e+07	6.99943e+07	1.58631e+07	1.59647e+07	2.76942e+07	2.90911e+07	6.80389e+07	7.05498e+07
PC 31-C (sum of 2)	9.27893e+06	1.02319e+07	1.4316e+07	1.44622e+07	1.69698e+07	1.68387e+07	5.63685e+06	6.16411e+06	8.77798e+06	7.77259e+06	1.5752e+07	1.55892e+07	8.22969e+06	8.56963e+06	1.36722e+07	1.43216e+07	1.65577e+07	1.65178e+07	5.25973e+06	5.04658e+06	7.21459e+06	7.56149e+06	1.49855e+07	1.53276e+07	9.87523e+06	1.1129e+07	1.3629e+07	1.46525e+07	1.62532e+07	1.48097e+07	5.68561e+06	5.58842e+06	7.19711e+06	7.77468e+06	1.44665e+07	1.53722e+07
PC 32-C (sum of 6)	2.02354e+08	1.93235e+08	2.77943e+08	2.70988e+08	2.51395e+08	2.56427e+08	1.37955e+08	1.48589e+08	1.69025e+08	1.57292e+08	2.44677e+08	2.41487e+08	1.91454e+08	1.91478e+08	2.60625e+08	2.49573e+08	2.49617e+08	2.39548e+08	1.41709e+08	1.33586e+08	1.49248e+08	1.59638e+08	2.36409e+08	2.31244e+08	2.29877e+08	2.17512e+08	2.20538e+08	2.40435e+08	2.49756e+08	2.32028e+08	1.40807e+08	1.36106e+08	1.4397e+08	1.45696e+08	2.38461e+08	2.40185e+08
PC 33-C (sum of 4)	4.06654e+07	4.29679e+07	3.34865e+07	3.36695e+07	3.58159e+07	3.59525e+07	3.33863e+07	3.38977e+07	2.69953e+07	2.50196e+07	3.35744e+07	3.18549e+07	3.75699e+07	4.34973e+07	3.28519e+07	3.39926e+07	3.22127e+07	3.337e+07	3.51779e+07	3.55162e+07	2.64971e+07	2.67104e+07	3.23325e+07	3.31809e+07	4.21047e+07	4.37364e+07	3.43371e+07	3.60353e+07	3.27013e+07	3.23778e+07	3.5865e+07	3.50453e+07	2.94401e+07	2.71002e+07	3.39301e+07	3.35312e+07
PC 34-C (sum of 6)	7.36049e+08	6.8579e+08	4.96043e+08	5.13771e+08	5.91701e+08	5.77868e+08	6.69603e+08	6.77087e+08	4.41305e+08	4.5231e+08	5.90638e+08	6.15838e+08	7.27657e+08	7.41231e+08	5.23152e+08	4.9814e+08	5.87066e+08	5.48143e+08	6.61247e+08	6.57123e+08	4.65703e+08	4.67409e+08	5.74721e+08	5.5954e+08	7.21332e+08	6.91139e+08	5.34331e+08	5.06552e+08	6.44239e+08	6.16717e+08	6.56971e+08	6.50247e+08	4.50088e+08	4.53783e+08	6.37806e+08	6.32355e+08
PC 35-C (sum of 5)	3.19136e+07	3.49005e+07	2.24298e+07	2.23025e+07	2.63489e+07	2.60133e+07	2.57371e+07	2.66268e+07	1.93549e+07	1.62157e+07	2.49429e+07	2.54773e+07	3.41534e+07	3.3148e+07	2.12106e+07	2.21549e+07	2.51834e+07	2.55338e+07	2.97158e+07	3.02002e+07	1.79247e+07	1.90211e+07	2.54813e+07	2.60762e+07	3.245e+07	3.35606e+07	2.19534e+07	2.37638e+07	2.58053e+07	2.77849e+07	2.79587e+07	2.9518e+07	1.91287e+07	1.90188e+07	2.63791e+07	2.56623e+07
PC 36-C (sum of 10)	3.66574e+08	3.73975e+08	2.94216e+08	2.96069e+08	3.41409e+08	3.24316e+08	3.11683e+08	3.36227e+08	2.67004e+08	2.40158e+08	3.35675e+08	3.27121e+08	3.74506e+08	3.76518e+08	2.80271e+08	2.80796e+08	3.36687e+08	3.46157e+08	3.37681e+08	3.33474e+08	2.63236e+08	2.76279e+08	3.61852e+08	3.63685e+08	3.69531e+08	3.58863e+08	2.75894e+08	2.8456e+08	3.3631e+08	3.35894e+08	3.24225e+08	3.22962e+08	2.64397e+08	2.68188e+08	3.34559e+08	3.29222e+08
PC 37-C (sum of 5)	7.63845e+06	8.3254e+06	6.46296e+06	6.44223e+06	9.59416e+06	9.71181e+06	6.39157e+06	6.7256e+06	6.00938e+06	5.03129e+06	9.11211e+06	9.36327e+06	8.21412e+06	7.97752e+06	5.8545e+06	5.98527e+06	9.41169e+06	9.68053e+06	6.72445e+06	6.81445e+06	5.11192e+06	5.37687e+06	1.00677e+07	1.02147e+07	7.86229e+06	8.02921e+06	6.25367e+06	6.44124e+06	8.90368e+06	9.45814e+06	6.42902e+06	6.53817e+06	5.71951e+06	5.44921e+06	9.18141e+06	9.41668e+06
PC 38-C (sum of 13)	9.28556e+07	1.09991e+08	1.09284e+08	1.08712e+08	1.50532e+08	1.41616e+08	9.92566e+07	1.07521e+08	1.10333e+08	1.00933e+08	1.38495e+08	1.37689e+08	9.55345e+07	9.65217e+07	1.08125e+08	1.0804e+08	1.3441e+08	1.33065e+08	9.30238e+07	8.91758e+07	1.05054e+08	1.07516e+08	1.40291e+08	1.3917e+08	9.05278e+07	9.09667e+07	1.16207e+08	1.18756e+08	1.43718e+08	1.4968e+08	8.94608e+07	8.6756e+07	1.1029e+08	1.14518e+08	1.39962e+08	1.39835e+08
PC 39-C (sum of 2)	383743	428724	565092	642902	747622	719390	285874	306981	430187	352041	579803	602500	415297	411071	567034	574883	723331	693887	279848	285987	394572	428769	566036	614152	413903	425561	616004	629173	634035	554051	284090	251000	408678	387826	540845	597306
PC 40-C (sum of 12)	2.93146e+07	3.17644e+07	3.71874e+07	3.90844e+07	5.74647e+07	5.57953e+07	2.5723e+07	2.76368e+07	3.15513e+07	2.6984e+07	5.03919e+07	4.85996e+07	2.98314e+07	3.08705e+07	3.88813e+07	3.89997e+07	5.07858e+07	5.67879e+07	2.4876e+07	2.50969e+07	2.90446e+07	2.95663e+07	5.00448e+07	5.20038e+07	2.8627e+07	2.85824e+07	4.20344e+07	4.26873e+07	5.25014e+07	5.30034e+07	2.46452e+07	2.18652e+07	2.9492e+07	2.97866e+07	4.92017e+07	5.03206e+07
PC 42-C (sum of 11)	2.60729e+06	2.73101e+06	3.98935e+06	4.06835e+06	1.19088e+07	1.12461e+07	1.92218e+06	2.28152e+06	2.61526e+06	2.43734e+06	1.01276e+07	9.9945e+06	2.87245e+06	3.05696e+06	3.83615e+06	4.25829e+06	9.92731e+06	1.03627e+07	1.89012e+06	1.78132e+06	2.4791e+06	2.63307e+06	9.95511e+06	9.98911e+06	3.01843e+06	3.03728e+06	4.66872e+06	5.27577e+06	1.36456e+07	1.34339e+07	1.61382e+06	1.65578e+06	2.69683e+06	2.77325e+06	1.07986e+07	1.15311e+07
PC 44-C (sum of 5)	621264	578793	1.15692e+06	1.10974e+06	1.00825e+06	980786	363112	384593	577970	572715	729626	728731	727999	791504	1.01373e+06	1.14231e+06	818230	890753	345605	359314	635761	642360	623557	642771	769372	830087	1.08499e+06	1.19282e+06	846833	807416	314056	319048	591782	638223	611224	637957
PC 46-C (sum of 1)	40400.9	52555.9	169647	164595	24522.7	26523.4	16632.8	23788.5	104436	88847.1	12035.7	12015.5	57843.4	58819.3	143848	147921	21299.2	23715.4	36027.6	31120.1	84513.8	103751	13992	13461.6	61366.1	65879.2	128541	169063	23754.3	25343.9	14441.6	24876.1	96924.4	109523	7491.91	16304.9
EtherPC 30-C (sum of 4)	1.02153e+07	9.95192e+06	1.80976e+07	1.83236e+07	1.37365e+07	1.4427e+07	7.50629e+06	7.90177e+06	8.6643e+06	7.88228e+06	1.37552e+07	1.3313e+07	8.64929e+06	9.44445e+06	1.6926e+07	1.7389e+07	1.57619e+07	1.51675e+07	6.76702e+06	6.44284e+06	7.08747e+06	7.35949e+06	1.28779e+07	1.34664e+07	1.08722e+07	1.16409e+07	1.46455e+07	1.49254e+07	9.87486e+06	9.40077e+06	7.37086e+06	6.99853e+06	7.10349e+06	6.50773e+06	1.03724e+07	1.04363e+07
EtherPC 31-C (sum of 3)	3.03181e+06	3.31181e+06	3.94288e+06	4.4225e+06	4.32774e+06	4.13716e+06	2.36246e+06	2.85328e+06	3.04298e+06	3.11405e+06	4.10114e+06	4.21072e+06	3.1504e+06	3.58206e+06	4.56314e+06	4.51038e+06	3.99508e+06	3.48877e+06	2.81316e+06	2.74123e+06	3.30411e+06	3.18448e+06	4.40877e+06	4.03822e+06	3.14749e+06	3.45204e+06	4.90785e+06	4.4382e+06	4.56271e+06	4.12921e+06	2.8111e+06	2.71542e+06	3.20285e+06	3.34011e+06	4.48064e+06	4.31028e+06
EtherPC 32-C (sum of 5)	3.11823e+07	3.13493e+07	5.15763e+07	5.1951e+07	3.78191e+07	3.85214e+07	2.72473e+07	2.80579e+07	2.66374e+07	2.28039e+07	3.9209e+07	3.99862e+07	2.93628e+07	2.85677e+07	3.93735e+07	4.15287e+07	4.15163e+07	3.90052e+07	2.57474e+07	2.58322e+07	1.95805e+07	2.09025e+07	4.01032e+07	4.19145e+07	3.1777e+07	3.35241e+07	3.30992e+07	3.43271e+07	3.04434e+07	3.09071e+07	2.57333e+07	2.4877e+07	1.85627e+07	1.91025e+07	3.33188e+07	3.21011e+07
EtherPC 33-C (sum of 4)	5.87143e+06	5.27296e+06	5.67312e+06	5.89021e+06	4.48528e+06	4.22337e+06	5.14242e+06	5.73704e+06	3.78642e+06	3.50674e+06	4.46954e+06	4.50237e+06	5.87595e+06	5.94192e+06	4.84741e+06	5.31602e+06	4.00267e+06	3.94024e+06	6.17879e+06	6.47801e+06	3.73592e+06	3.88051e+06	4.46259e+06	4.25005e+06	5.86756e+06	5.54937e+06	4.4394e+06	4.64663e+06	4.43765e+06	4.42024e+06	5.99466e+06	6.01618e+06	3.72935e+06	3.60106e+06	4.53575e+06	4.26141e+06
EtherPC 34-C (sum of 6)	4.98156e+07	4.87694e+07	4.35962e+07	4.62884e+07	4.46272e+07	4.67185e+07	5.02891e+07	5.19812e+07	2.94285e+07	2.59835e+07	4.55174e+07	4.63078e+07	5.29973e+07	5.12046e+07	3.71952e+07	3.7157e+07	5.12422e+07	4.83184e+07	6.17297e+07	6.25142e+07	2.35636e+07	2.42111e+07	4.52961e+07	5.04764e+07	4.87109e+07	5.23733e+07	3.27841e+07	3.23694e+07	3.78332e+07	3.74335e+07	5.38195e+07	5.43347e+07	2.26177e+07	2.18352e+07	3.91341e+07	3.91914e+07
EtherPC 35-C (sum of 5)	4.30737e+06	4.34883e+06	2.76994e+06	2.74555e+06	4.39446e+06	4.618e+06	4.74266e+06	5.08265e+06	2.37066e+06	2.26432e+06	5.31162e+06	5.23045e+06	4.65092e+06	4.67245e+06	3.0811e+06	2.98699e+06	5.04591e+06	4.92542e+06	4.76231e+06	4.72415e+06	2.38567e+06	2.37078e+06	5.26645e+06	5.01617e+06	4.56634e+06	4.9106e+06	2.77917e+06	2.79941e+06	4.59322e+06	4.87513e+06	4.42411e+06	4.72635e+06	2.05811e+06	2.10976e+06	4.72515e+06	4.70985e+06
EtherPC 36-C (sum of 11)	3.96131e+07	4.32108e+07	4.85911e+07	4.98201e+07	3.95804e+07	3.88016e+07	5.07301e+07	4.97957e+07	5.14377e+07	4.38088e+07	4.17651e+07	4.22872e+07	4.27661e+07	4.16197e+07	5.08522e+07	5.47088e+07	3.76769e+07	3.62689e+07	5.57317e+07	5.71056e+07	4.55909e+07	4.81465e+07	4.11279e+07	4.40018e+07	3.68604e+07	3.96504e+07	5.17728e+07	5.25659e+07	3.58358e+07	4.0176e+07	5.64949e+07	5.63934e+07	4.86205e+07	5.02112e+07	4.25287e+07	4.10359e+07
EtherPC 37-C (sum of 1)	1.99763e+06	2.00879e+06	235113	216827	1.0271e+06	964399	2.64466e+06	2.4978e+06	285624	289447	1.20416e+06	1.24038e+06	2.28123e+06	2.32763e+06	277329	249481	990251	924195	2.57607e+06	2.67347e+06	338640	330031	1.43418e+06	1.34502e+06	1.85962e+06	2.00599e+06	277681	279826	1.28067e+06	1.31833e+06	2.35434e+06	2.56214e+06	317500	333137	1.2573e+06	1.33359e+06
EtherPC 38-C (sum of 15)	2.60461e+07	2.81036e+07	2.52246e+07	2.89162e+07	2.70674e+07	2.65675e+07	2.90148e+07	2.89711e+07	2.72246e+07	2.23564e+07	2.74704e+07	2.74794e+07	2.80611e+07	2.68673e+07	2.83132e+07	2.97814e+07	2.3796e+07	2.30858e+07	3.40641e+07	3.5195e+07	2.3116e+07	2.48813e+07	2.68101e+07	2.89941e+07	2.49352e+07	2.61573e+07	3.18166e+07	3.12084e+07	2.57952e+07	2.87054e+07	3.33234e+07	3.3713e+07	2.56847e+07	2.72918e+07	2.96952e+07	2.94522e+07
EtherPC 39-C (sum of 1)	74496.1	72109.2	0	1692.21	45899.9	43933.1	59448.8	77015.6	3139.86	3184.87	54192.7	58192.1	71292.7	71048.3	0	0	64880.8	63047.6	64461.1	57147.7	0	7091.15	87587.4	85673.5	76544.1	67859	0	0	34087.9	40153.7	63704.3	58993.5	3164.78	2031.34	51684.2	42796.6
EtherPC 40-C (sum of 14)	1.2632e+07	1.21701e+07	1.25874e+07	1.29185e+07	1.85682e+07	1.87514e+07	1.1254e+07	1.08926e+07	1.05574e+07	8.97762e+06	1.78681e+07	1.74882e+07	1.26389e+07	1.28441e+07	1.3243e+07	1.43439e+07	1.82257e+07	1.85312e+07	1.35793e+07	1.41771e+07	9.15503e+06	9.72258e+06	1.63879e+07	1.78506e+07	1.273e+07	1.32424e+07	1.41055e+07	1.4219e+07	1.6732e+07	1.67998e+07	1.29476e+07	1.24358e+07	9.17127e+06	9.64478e+06	1.66679e+07	1.71221e+07
EtherPC 42-C (sum of 6)	2.18116e+06	2.12736e+06	992160	1.05265e+06	940249	957628	1.91109e+06	1.79882e+06	1.02969e+06	917218	945251	987159	2.38271e+06	2.32802e+06	1.12104e+06	1.161e+06	972984	941935	2.12241e+06	2.19082e+06	1.08965e+06	1.12052e+06	919799	1.012e+06	2.40895e+06	2.41874e+06	1.09837e+06	1.13252e+06	931711	970522	2.03135e+06	1.98944e+06	1.03711e+06	1.06117e+06	975364	957359
EtherPC 44-C (sum of 4)	914899	921894	333500	308730	274015	278281	818998	803988	408931	358094	285817	290479	1.05446e+06	1.04812e+06	439813	459011	233682	263683	1.03301e+06	992700	463575	464080	252113	251759	994009	1.05881e+06	406825	428815	245708	266244	950546	954473	430977	430076	244875	263087
EtherPC 46-C (sum of 2)	199963	179180	125845	126944	90936.4	90309	149754	130478	105197	94967.2	81598.3	83800.7	189149	182637	175094	166446	80114.5	86018.7	144951	153041	113660	123085	62329.7	68171.3	205473	217505	140488	149403	67905.9	62983.3	155990	143592	100459	104538	54615.4	54656.4
SM 31-C (sum of 1)	54349	58203.7	33813.5	33813.4	51221.9	45548.1	53621.5	49649.5	26848.8	27065.9	39571.4	30479.5	37784.2	50838.7	39636.6	33515.5	48495.1	49478.6	30989.4	39234.5	34892.1	31607.5	49331.9	46928	55300.6	55191.3	47848.4	28864.9	67358	64656.3	45853.9	50372.5	37639.5	36565.6	66985.5	72178.2
SM 32-C (sum of 2)	2.63352e+06	2.74665e+06	2.26082e+06	2.17886e+06	3.20466e+06	3.16942e+06	2.06135e+06	2.10118e+06	2.01101e+06	1.71277e+06	2.84193e+06	2.88785e+06	2.34781e+06	2.41261e+06	2.4348e+06	2.34916e+06	3.33216e+06	3.43123e+06	1.85468e+06	2.03226e+06	2.1699e+06	2.12988e+06	3.03634e+06	3.07215e+06	3.2605e+06	3.04079e+06	2.77499e+06	2.23025e+06	3.37693e+06	3.95108e+06	2.00523e+06	2.32319e+06	2.18233e+06	2.38204e+06	3.61651e+06	3.74709e+06
SM 33-C (sum of 1)	1.14018e+06	1.12974e+06	1.18442e+06	1.23613e+06	1.30808e+06	1.26436e+06	962564	1.03099e+06	1.18195e+06	1.0619e+06	1.21673e+06	1.22879e+06	1.21991e+06	1.20397e+06	1.26304e+06	1.27235e+06	1.28931e+06	1.21992e+06	919195	957886	1.34479e+06	1.28495e+06	1.23864e+06	1.26377e+06	1.38146e+06	1.38435e+06	1.29545e+06	1.19122e+06	1.35304e+06	1.4978e+06	1.02437e+06	1.02949e+06	1.35857e+06	1.3588e+06	1.62522e+06	1.57211e+06
SM 34-C (sum of 4)	4.03481e+07	3.77374e+07	5.93613e+07	6.8638e+07	5.57426e+07	6.05427e+07	2.55859e+07	2.55708e+07	6.14999e+07	5.12219e+07	5.22133e+07	4.96777e+07	3.54877e+07	3.93395e+07	6.70204e+07	6.6291e+07	6.17026e+07	6.56535e+07	2.77121e+07	2.85985e+07	6.13012e+07	5.90365e+07	5.71713e+07	5.97045e+07	4.20356e+07	4.45785e+07	6.8271e+07	6.15967e+07	5.72086e+07	5.10887e+07	2.85174e+07	2.64618e+07	6.53797e+07	6.36201e+07	5.62343e+07	6.11411e+07
SM 36-C (sum of 2)	3.84389e+06	3.82489e+06	7.27955e+06	8.48772e+06	3.00125e+06	3.29908e+06	1.75328e+06	1.84499e+06	8.78363e+06	7.2632e+06	2.77957e+06	2.85508e+06	3.6606e+06	3.86616e+06	7.39975e+06	7.39777e+06	3.10189e+06	3.00298e+06	2.3265e+06	2.26919e+06	8.33954e+06	8.64902e+06	3.66335e+06	3.94185e+06	4.45314e+06	4.49078e+06	8.42259e+06	8.46604e+06	3.83408e+06	3.91328e+06	2.23384e+06	2.16818e+06	1.0206e+07	1.04064e+07	4.19123e+06	4.1809e+06
SM 38-C (sum of 2)	2.57247e+06	2.26116e+06	2.44752e+06	2.62677e+06	2.42841e+06	2.40613e+06	1.60678e+06	1.74126e+06	1.73831e+06	1.36818e+06	2.33785e+06	2.31712e+06	2.41576e+06	2.52625e+06	1.96161e+06	2.13714e+06	2.78416e+06	2.69219e+06	2.18319e+06	2.3144e+06	1.34617e+06	1.3626e+06	2.31604e+06	2.78933e+06	2.57524e+06	2.6183e+06	1.92401e+06	1.90318e+06	1.82678e+06	1.74922e+06	2.05039e+06	1.98143e+06	1.33138e+06	1.37481e+06	2.01786e+06	2.14124e+06
SM 40-C (sum of 3)	6.79723e+06	6.42226e+06	4.19937e+06	4.20565e+06	3.51743e+06	3.50005e+06	6.01426e+06	5.6003e+06	4.18984e+06	3.30756e+06	3.52441e+06	3.60889e+06	6.63484e+06	6.47823e+06	4.2766e+06	4.97441e+06	4.09652e+06	4.01087e+06	6.02518e+06	5.81992e+06	4.36126e+06	4.89419e+06	4.53383e+06	4.60707e+06	6.71005e+06	6.97619e+06	4.61407e+06	4.80874e+06	3.43381e+06	3.55098e+06	5.45427e+06	5.54596e+06	4.32234e+06	4.67467e+06	3.51706e+06	3.90896e+06
SM 41-C (sum of 2)	1.5461e+06	1.50944e+06	1.60709e+06	1.66714e+06	1.37807e+06	1.43745e+06	1.47285e+06	1.50002e+06	1.58042e+06	1.46239e+06	1.43443e+06	1.42682e+06	1.39665e+06	1.49234e+06	1.77096e+06	1.86195e+06	1.59617e+06	1.56363e+06	1.35453e+06	1.32218e+06	1.77034e+06	1.75842e+06	1.5914e+06	1.5791e+06	1.52606e+06	1.58422e+06	1.85767e+06	1.87003e+06	1.41929e+06	1.38543e+06	1.36782e+06	1.3403e+06	1.71007e+06	1.69326e+06	1.42666e+06	1.46404e+06
SM 42-C (sum of 4)	1.8136e+07	1.78029e+07	2.63193e+07	2.68762e+07	1.65358e+07	1.61733e+07	1.93232e+07	1.87954e+07	2.2545e+07	1.87525e+07	1.57142e+07	1.62595e+07	1.62838e+07	1.61539e+07	2.5549e+07	2.69307e+07	2.03381e+07	2.07119e+07	1.81856e+07	1.76537e+07	2.26361e+07	2.4389e+07	1.77227e+07	1.82438e+07	1.68955e+07	1.7566e+07	2.53247e+07	2.74681e+07	1.41677e+07	1.48168e+07	1.73335e+07	1.68373e+07	2.29564e+07	2.33807e+07	1.46025e+07	1.5106e+07
SM 43-C (sum of 2)	303143	292681	624949	606953	196919	204930	296874	306103	529528	538217	207977	194352	259982	253927	735209	764339	244285	226414	282506	276522	705392	634858	196881	202546	266371	272615	716372	705914	198189	179947	286342	276682	602503	609763	181793	178325
SM 44-C (sum of 2)	340604	338928	1.31253e+06	1.24171e+06	174785	197667	327992	343585	886922	818546	211933	208133	287881	292761	1.27251e+06	1.41062e+06	231382	204071	318967	315221	1.04271e+06	1.03366e+06	206953	212234	291237	299180	1.25144e+06	1.29578e+06	158838	148325	323026	296577	938325	982148	153626	162688
TG 42-C (sum of 1)	22701.6	16303.6	45554.3	37994.4	18908.8	19604.6	162756	110817	80492.4	74564.8	23792	20357.2	19958.2	21375.4	42972.7	41461.9	20429.8	18238.5	110008	110098	91048.9	94991	19975.3	21245	21913.7	20588.5	41570.7	38255	22420.5	21060.1	199026	176713	88886.2	81233.8	20293.1	18149.3
TG 44-C (sum of 2)	174917	133231	454349	449015	105692	104007	1.26448e+06	832460	1.17308e+06	1.03975e+06	127793	130031	138568	148887	426138	503705	160917	105057	861309	942306	1.37782e+06	1.20453e+06	131474	156709	152854	138633	491260	504279	136959	129350	1.45454e+06	1.47816e+06	1.34544e+06	1.24622e+06	144059	134016
TG 45-C (sum of 2)	104090	66140.2	174323	130324	76695.4	55247.8	391848	267927	371515	335327	83495	78140.2	70247.8	65304.9	147247	203276	135697	57125.3	259583	286815	438966	376690	69018.9	86317.8	81771.6	66426.7	200685	173798	101520	88296.9	383173	401743	442285	378145	71434.9	72671.2
TG 46-C (sum of 3)	757516	728110	2.84315e+06	2.66764e+06	509446	492286	6.24241e+06	4.06864e+06	7.63281e+06	7.12512e+06	642242	631336	834110	742667	2.46479e+06	2.90612e+06	710596	482765	4.56674e+06	5.21249e+06	8.09444e+06	7.50022e+06	762752	809881	687047	705765	2.83267e+06	2.87365e+06	582965	552163	6.44458e+06	6.39147e+06	8.0956e+06	7.81317e+06	690868	672257
TG 47-C (sum of 2)	346738	287876	748178	656190	234684	208057	1.4534e+06	1.05607e+06	1.92823e+06	1.70698e+06	283879	293133	347755	289176	707591	827626	328409	179371	1.28103e+06	1.42647e+06	2.23925e+06	2.09473e+06	272620	329251	358845	370110	1.01366e+06	1.0214e+06	435851	380364	1.78207e+06	1.72896e+06	2.39081e+06	2.20243e+06	405978	332829
TG 48-C (sum of 4)	2.50711e+06	2.84368e+06	1.09491e+07	9.86882e+06	1.51209e+06	1.5465e+06	1.90085e+07	1.37644e+07	3.05108e+07	2.82412e+07	2.13343e+06	2.36141e+06	3.24078e+06	2.82293e+06	9.3278e+06	1.0594e+07	1.89001e+06	1.60658e+06	1.61197e+07	1.82315e+07	3.1226e+07	2.82999e+07	2.95098e+06	3.07115e+06	2.29449e+06	2.50155e+06	1.03105e+07	1.07426e+07	1.68682e+06	1.78662e+06	1.88483e+07	1.93407e+07	2.99695e+07	2.98346e+07	2.3414e+06	2.39349e+06
TG 49-C (sum of 3)	718226	785929	2.05434e+06	2.07693e+06	454206	440536	3.35421e+06	2.66159e+06	6.25203e+06	5.43247e+06	530956	595966	913040	729829	2.07817e+06	2.23293e+06	586663	349852	3.60292e+06	4.05345e+06	6.34968e+06	6.2416e+06	722124	810351	814388	847641	3.28199e+06	3.25204e+06	891051	859967	4.69993e+06	4.46667e+06	7.83614e+06	7.78254e+06	966447	861422
TG 50-C (sum of 7)	5.80733e+06	6.85672e+06	2.40162e+07	2.20806e+07	3.56796e+06	3.74759e+06	3.61213e+07	2.75997e+07	7.54311e+07	6.80524e+07	5.41117e+06	5.71815e+06	7.86246e+06	6.69519e+06	2.13328e+07	2.39845e+07	3.91247e+06	3.63541e+06	3.63176e+07	4.05692e+07	7.26911e+07	6.71386e+07	7.53726e+06	7.97634e+06	4.88467e+06	5.56528e+06	2.57965e+07	2.56042e+07	3.91338e+06	4.4274e+06	3.94967e+07	3.94647e+07	7.64732e+07	7.53158e+07	5.90313e+06	5.81731e+06
TG 51-C (sum of 4)	1.06162e+06	1.2197e+06	2.91417e+06	2.89648e+06	710928	699436	4.65208e+06	3.69625e+06	9.43121e+06	8.13662e+06	963026	999614	1.32586e+06	1.14034e+06	3.00467e+06	3.3114e+06	624595	562387	5.36216e+06	5.66976e+06	9.1067e+06	9.10217e+06	1.13466e+06	1.29677e+06	990147	1.09376e+06	5.16777e+06	5.06047e+06	1.13114e+06	1.1565e+06	6.24633e+06	6.1454e+06	1.15293e+07	1.14041e+07	1.4697e+06	1.23795e+06
TG 52-C (sum of 8)	8.40965e+06	1.016e+07	2.59045e+07	2.36922e+07	5.53718e+06	5.72095e+06	4.43898e+07	3.35875e+07	9.02303e+07	8.06051e+07	8.80499e+06	9.10023e+06	1.09941e+07	9.74009e+06	2.46542e+07	2.75481e+07	5.26015e+06	5.04868e+06	4.73005e+07	5.20275e+07	8.2899e+07	7.91711e+07	1.06177e+07	1.11174e+07	6.64892e+06	7.66506e+06	3.25658e+07	3.21827e+07	6.48243e+06	7.15109e+06	5.09903e+07	5.06241e+07	9.58408e+07	9.55164e+07	9.25153e+06	8.61418e+06
TG 53-C (sum of 5)	516454	647553	1.6062e+06	1.58041e+06	292993	311925	2.74884e+06	2.16505e+06	6.30403e+06	5.40949e+06	439362	493036	700474	581903	1.62989e+06	1.76443e+06	291453	230354	3.31686e+06	3.6731e+06	5.56222e+06	5.44724e+06	525230	619624	446176	480907	2.87256e+06	2.79712e+06	490187	531130	3.46391e+06	3.88919e+06	7.31115e+06	7.30967e+06	668933	534582
TG 54-C (sum of 9)	7.3004e+06	8.70076e+06	1.31694e+07	1.24258e+07	4.60382e+06	4.5177e+06	3.57403e+07	2.78419e+07	5.20112e+07	4.644e+07	6.58779e+06	7.1964e+06	9.53036e+06	8.68646e+06	1.23885e+07	1.81147e+07	4.13826e+06	4.12362e+06	3.73923e+07	4.09344e+07	4.7322e+07	4.59493e+07	7.60619e+06	8.53085e+06	6.44487e+06	6.38723e+06	1.99001e+07	1.91516e+07	6.13178e+06	6.64335e+06	4.29086e+07	4.18672e+07	6.14345e+07	6.14812e+07	8.36868e+06	7.52302e+06
TG 55-C (sum of 4)	270093	345579	561812	557085	245401	253039	1.14074e+06	896664	2.00373e+06	1.80439e+06	352554	378415	376969	331430	550644	563976	236138	201042	1.1968e+06	1.28718e+06	1.78061e+06	1.76826e+06	394175	459958	204071	233345	749529	713748	281088	314054	1.33433e+06	1.35673e+06	2.28708e+06	2.18609e+06	399364	363331
TG 56-C (sum of 12)	3.37408e+06	4.31705e+06	5.0104e+06	4.90922e+06	3.52028e+06	3.29928e+06	1.61774e+07	1.2767e+07	2.77015e+07	2.52645e+07	4.68541e+06	5.12221e+06	4.46845e+06	4.02499e+06	4.92693e+06	5.31612e+06	2.37774e+06	2.70675e+06	1.95903e+07	2.11214e+07	2.50769e+07	2.40211e+07	5.08313e+06	5.68823e+06	2.81159e+06	3.0368e+06	7.59344e+06	7.13e+06	4.1382e+06	5.025e+06	2.4652e+07	2.36822e+07	3.63673e+07	3.60843e+07	6.0402e+06	5.01506e+06
TG 57-C (sum of 4)	130099	154097	248672	239387	89033.7	87018.2	554963	479113	974597	897079	122657	113468	196867	146693	218023	239993	89108.2	69915.6	683949	724210	936338	906735	130840	167098	130450	146684	405683	394041	186315	152960	909126	895387	1.45256e+06	1.45535e+06	231445	201080
TG 58-C (sum of 10)	1.78241e+06	2.34339e+06	3.10356e+06	3.09306e+06	2.00272e+06	1.95331e+06	7.63194e+06	5.7992e+06	1.45745e+07	1.33566e+07	2.26027e+06	2.37792e+06	2.53962e+06	2.17256e+06	3.1128e+06	3.45885e+06	1.25044e+06	1.28007e+06	9.33832e+06	1.00149e+07	1.35032e+07	1.27837e+07	2.47505e+06	2.93245e+06	1.77647e+06	1.97033e+06	5.14267e+06	4.78931e+06	2.68015e+06	3.30049e+06	1.23641e+07	1.18644e+07	1.97147e+07	1.99727e+07	3.56528e+06	2.79569e+06
TG 59-C (sum of 3)	99665.4	118073	289373	267834	24360.1	19422.8	462463	400558	844431	854075	16525.3	25101.2	134627	148996	295412	309880	39824.5	23793.2	479855	533303	916784	810279	36354.2	47492.8	98859.1	109085	354778	365876	34238.8	12467.5	471493	460337	923192	948555	20063.3	32738.4
TG 60-C (sum of 12)	1.03145e+06	1.19566e+06	2.63789e+06	2.66772e+06	756047	715316	4.33396e+06	3.57623e+06	9.46926e+06	8.98882e+06	985069	1.02081e+06	1.41381e+06	1.39376e+06	2.74018e+06	2.84057e+06	506878	551846	4.55249e+06	5.06328e+06	9.47307e+06	8.75551e+06	1.00025e+06	1.15319e+06	939362	1.08626e+06	3.66134e+06	3.69157e+06	1.2391e+06	1.5348e+06	5.1415e+06	4.94577e+06	1.08879e+07	1.11177e+07	1.66753e+06	1.32109e+06
TG 61-C (sum of 2)	47257.4	46633.5	131674	128371	2677.62	12843.2	179182	125628	340158	343187	16304.4	0	52146	58897	135248	144685	6197.4	2024.86	176281	195097	373448	349281	6360.73	7303.11	39495.8	48882.5	171060	173861	0	0	140726	139595	401802	409674	0	0
TG 62-C (sum of 6)	239805	258951	1.05878e+06	1.07752e+06	45189.6	48722	992723	756392	3.74637e+06	3.1145e+06	67730.2	70729.3	298533	312715	1.03796e+06	1.11643e+06	49487.8	34105.8	1.3093e+06	1.40733e+06	3.41391e+06	3.50394e+06	65223.3	59393	212001	248308	1.40076e+06	1.45594e+06	66124.7	82308.3	1.40329e+06	1.34694e+06	4.21823e+06	4.13024e+06	78230.4	69431.2
TG 63-C (sum of 2)	12617.6	7251.22	111998	105208	0	0	43183.8	35759.2	262865	239671	0	0	13957.6	13275.9	104281	103088	2876.03	0	35840.2	59530.9	257338	263882	0	0	3972.04	3376.47	134999	132022	0	3581.61	45077.9	50433	277781	296054	0	0
TG 64-C (sum of 2)	42687.8	35310.4	249362	240262	2948.62	2880.46	167751	151777	549138	542642	3528.8	4596.58	60878.1	57068.7	246957	222807	5846.66	0	166597	174891	569678	502568	4813.85	6571.8	51063.2	45753.5	286289	290554	0	0	168773	155234	595964	564084	4547.73	3304.32
EtherTG 48-C (sum of 2)	131921	141192	592526	577669	11850.6	0	1.00045e+06	843749	861542	771967	12424.7	18024.8	202558	169743	376211	383983	8867.24	1799.7	879200	978027	729044	704122	26049.7	35521.5	98975.9	113431	273274	290721	0	0	806704	820141	585368	568120	4193.62	4039.01
EtherTG 50-C (sum of 2)	312273	368428	1.0214e+06	967044	59749.2	58193.2	1.85752e+06	1.53452e+06	1.34774e+06	1.2873e+06	119655	88229.2	478772	423026	671919	676525	75736.6	63018.1	1.66875e+06	1.90507e+06	1.07935e+06	1.06101e+06	110675	110949	220035	276064	499058	544933	58916.8	55088.8	1.42474e+06	1.35692e+06	886234	854981	87643.3	80758.7
EtherTG 52-C (sum of 3)	398296	458983	763056	713409	77955.3	87098.4	1.78655e+06	1.43548e+06	887797	816428	126518	125459	586353	573330	493260	511690	69247	67523.1	1.73727e+06	1.95288e+06	731834	701973	117688	134096	279211	337160	399910	408827	55404.7	69988.1	1.46728e+06	1.36977e+06	613405	593331	119996	87235.2
EtherTG 54-C (sum of 2)	330376	378610	116061	109719	9643.62	8649.51	1.08899e+06	910396	174741	186564	18939.7	6058.48	484003	511121	100829	107546	12405.4	6263.73	1.28074e+06	1.46687e+06	221431	203114	23272.3	24627.1	243680	317906	89470.2	90872.1	4226.58	7894.42	964798	873432	170750	159685	19984	8403.09
EtherTG 56-C (sum of 2)	569050	659926	235845	252441	21111.9	24483.9	1.46294e+06	1.24196e+06	372850	368894	20631.7	38707	812826	862388	253704	256948	19363.8	19606.7	1.83814e+06	2.08075e+06	474437	426372	33236.4	46828.5	458553	535442	184742	189000	17233.2	11754.2	1.3898e+06	1.25619e+06	355207	378629	29750.9	17663.5
EtherTG 58-C (sum of 2)	689126	750311	453507	454781	31484.9	35529.4	1.66068e+06	1.46241e+06	598382	558398	45460.6	46996.4	962024	926107	476495	471194	36377.7	27771.7	1.82965e+06	1.82282e+06	721139	657819	47662.9	48778.9	651866	709100	375274	388940	25634.7	20191.2	1.54454e+06	1.54522e+06	548856	513620	38120.4	26818
CE 1-DB (sum of 5)	1.50768e+06	1.54229e+06	4.85588e+06	6.04349e+06	278475	363345	1.32094e+06	915894	1.12674e+07	8.12023e+06	334727	290675	1.45626e+06	1.54511e+06	4.9992e+06	5.82271e+06	342848	307142	1.49274e+06	1.19803e+06	1.2242e+07	1.06631e+07	472691	539725	1.75218e+06	2.15257e+06	6.71746e+06	6.10379e+06	426086	596751	1.76389e+06	1.68266e+06	1.07588e+07	1.01129e+07	549481	656560
CE 2-DB (sum of 3)	309249	379709	894541	1.11941e+06	103211	124784	365974	270202	2.27117e+06	1.68172e+06	101629	79572	333550	366852	924833	1.20024e+06	105911	102978	395884	390997	2.45813e+06	2.36883e+06	147538	162834	446447	519903	1.54144e+06	1.4606e+06	113664	157985	506352	542269	2.72175e+06	2.62102e+06	169054	195247
CE 3-DB (sum of 4)	40258.8	46693.3	1.31556e+06	1.30957e+06	23419.7	27173.4	109010	68815.5	2.84748e+06	2.45967e+06	23553.6	17076.6	36176.4	36859	1.68955e+06	1.82399e+06	18323.3	13415.9	80847.8	107562	3.40316e+06	3.28957e+06	30715.3	27980.8	38049.2	50569	2.0711e+06	2.38446e+06	24592	31895.8	142704	166291	3.63563e+06	3.52923e+06	40371.8	57111.7
CE 4-DB (sum of 4)	170773	188027	1.12308e+06	1.32268e+06	102503	104565	288194	191672	2.97584e+06	2.37444e+06	121932	107345	180857	196138	1.58606e+06	1.74632e+06	80299.4	70169.4	279705	260112	3.34407e+06	3.19223e+06	115286	125442	198111	222163	2.44304e+06	2.47835e+06	131379	164252	336358	270032	4.0601e+06	4.02848e+06	190436	206507
CE 5-DB (sum of 4)	132706	175523	3.02518e+06	3.10122e+06	138815	155736	640331	474410	8.99158e+06	7.02267e+06	187218	201452	129458	127364	3.88662e+06	4.69176e+06	75833.4	85524.9	469595	557868	1.02819e+07	1.02337e+07	201384	224383	112149	134983	6.25085e+06	6.17878e+06	146680	189138	786570	782584	1.16018e+07	1.145e+07	254341	294830
CE 6-DB (sum of 3)	359958	393819	3.30512e+06	3.53598e+06	343351	360171	1.23183e+06	940826	7.4199e+06	5.91118e+06	400824	396596	315174	303718	4.21632e+06	4.77217e+06	234723	222553	820890	886383	8.85537e+06	9.37859e+06	413393	461810	305275	350472	6.77698e+06	6.74212e+06	345681	437089	1.27286e+06	1.25732e+06	1.03492e+07	1.00608e+07	537341	601335
DG 1-DB (sum of 2)	1.33814e+06	1.2954e+06	2.43818e+06	2.11971e+06	685268	675178	844702	858770	1.11059e+06	961284	639424	658078	1.10417e+06	965217	1.36215e+06	1.21523e+06	712117	734717	644646	729868	849943	895752	644527	651237	1.07901e+06	1.13314e+06	881284	1.02871e+06	488357	525524	544104	609541	668686	737471	471947	463839
DG 2-DB (sum of 1)	593355	537064	1.0191e+06	850546	411155	391892	239930	233073	411151	384249	325456	350052	460438	339781	646075	540716	385060	405287	209857	217655	302999	306485	305212	365874	375572	436022	364186	386425	255044	272288	165944	205745	213761	232724	244315	251366
DG 3-DB (sum of 2)	793563	836607	244915	140796	337407	327049	701674	723819	263048	186879	395383	411282	608149	505837	219595	168879	284862	268383	490811	554419	217345	246378	322186	364831	515422	585725	157207	154123	236801	194108	395075	519666	166915	186942	206907	226100
DG 4-DB (sum of 2)	3.42423e+06	3.95649e+06	1.17337e+06	766084	1.64484e+06	1.52312e+06	2.96289e+06	3.06049e+06	1.57226e+06	938636	1.5102e+06	1.79197e+06	2.58091e+06	2.23882e+06	918700	674954	1.10716e+06	1.10758e+06	2.06482e+06	2.38171e+06	1.06893e+06	1.1157e+06	1.26018e+06	1.3803e+06	2.04795e+06	2.52674e+06	618181	617507	1.13517e+06	1.09846e+06	1.47507e+06	2.08482e+06	838924	918356	989301	1.18924e+06
DG 5-DB (sum of 2)	925449	1.03249e+06	604633	470679	507437	462737	725662	789788	412056	302677	419025	445212	770509	701257	471099	340329	384238	388230	566808	667528	303062	304893	351254	338731	536683	658476	307617	322789	277626	319397	345987	482244	208935	231578	235760	303822
DG 6-DB (sum of 1)	316436	286542	140216	90384.2	232232	235738	252561	255057	85332	64392.3	207119	251187	265780	227220	93854.1	75783.8	216000	206688	181650	188364	66841.8	87297.7	213632	234468	189776	238483	62413.2	69541	142330	155323	95031	133577	56192.3	56459.5	128608	142220
Hex2Cer 1-DB (sum of 1)	601568	553359	454373	452040	140607	143150	323073	302523	370699	354648	174377	154739	358668	378684	552048	582566	155882	148410	233862	223196	512797	539244	155921	151249	396983	430454	498311	564236	116011	113014	208508	214874	490177	468831	115628	110189
LPC 0-DB (sum of 10)	4.19433e+06	4.62007e+06	2.81386e+06	3.08908e+06	3.44053e+06	3.4129e+06	4.06148e+06	4.71647e+06	1.93153e+06	1.69861e+06	3.16527e+06	3.10796e+06	4.84843e+06	5.18067e+06	2.96637e+06	2.87381e+06	3.25756e+06	3.51837e+06	3.11153e+06	3.29493e+06	1.9844e+06	1.83843e+06	3.11287e+06	3.39813e+06	5.55698e+06	5.67967e+06	2.7999e+06	2.8278e+06	3.33165e+06	4.06125e+06	3.58214e+06	3.95521e+06	2.4004e+06	2.2559e+06	3.71747e+06	3.87701e+06
LPC 1-DB (sum of 5)	591413	619176	477902	592080	395886	403026	487755	576891	290368	289158	345747	356798	756641	785778	510284	515613	404809	427893	434983	448266	341288	343643	364466	368873	1.42749e+06	1.32953e+06	646126	722514	683403	761326	685995	793210	650667	624953	734391	761748
MG 0-DB (sum of 1)	33367.8	21701.4	46249.7	47274.6	32582.2	23074.2	30812.5	126140	37526.8	41809.5	54495.4	73881.4	47127.6	21228	76861.8	29344.4	22212.2	90753.7	24622.1	30925.7	64059.9	78449.2	39116.5	42989.5	40939.7	29573.7	32479.7	33763.5	25710.2	37387.3	25673.7	43960.3	56003.9	66210.4	72326.7	54444.4
PC 0-DB (sum of 10)	9.43742e+07	9.31286e+07	1.7704e+08	1.89487e+08	2.66362e+08	2.79403e+08	5.16049e+07	6.03376e+07	1.00959e+08	9.78328e+07	2.63537e+08	2.64637e+08	8.67494e+07	8.96851e+07	1.66102e+08	1.66937e+08	2.66589e+08	2.61748e+08	5.18892e+07	4.8679e+07	8.37161e+07	8.35373e+07	2.51294e+08	2.51139e+08	1.05327e+08	1.11474e+08	1.65197e+08	1.72275e+08	2.68722e+08	2.39495e+08	5.18824e+07	4.96922e+07	8.50128e+07	8.63779e+07	2.47058e+08	2.42749e+08
PC 1-DB (sum of 13)	9.57811e+08	9.09287e+08	6.88992e+08	6.89248e+08	7.34525e+08	7.20313e+08	8.48932e+08	8.73905e+08	5.7462e+08	5.68655e+08	7.34018e+08	7.5361e+08	9.66102e+08	9.86657e+08	7.16984e+08	6.86869e+08	7.43882e+08	7.13018e+08	8.74688e+08	8.63187e+08	5.91165e+08	6.0131e+08	7.48667e+08	7.34916e+08	9.87784e+08	9.44394e+08	6.95218e+08	6.77539e+08	7.73173e+08	7.51377e+08	8.62157e+08	8.48041e+08	5.7219e+08	5.73912e+08	7.71329e+08	7.78439e+08
PC 2-DB (sum of 14)	3.05781e+08	2.88832e+08	2.75295e+08	2.85858e+08	2.70513e+08	2.58537e+08	2.28945e+08	2.35054e+08	1.95871e+08	1.80758e+08	2.54995e+08	2.52272e+08	2.83553e+08	2.7954e+08	2.50222e+08	2.46456e+08	2.72342e+08	2.72709e+08	2.29881e+08	2.30783e+08	1.89589e+08	1.99903e+08	2.41876e+08	2.44448e+08	2.91553e+08	2.81342e+08	2.34111e+08	2.45276e+08	2.61129e+08	2.63964e+08	2.24492e+08	2.29627e+08	1.8458e+08	1.88522e+08	2.6248e+08	2.46527e+08
PC 3-DB (sum of 12)	6.84193e+07	7.98331e+07	6.20647e+07	6.36479e+07	7.19906e+07	7.1391e+07	6.19348e+07	6.54153e+07	5.86908e+07	5.24152e+07	6.6972e+07	6.49134e+07	6.77832e+07	7.13435e+07	5.83156e+07	6.15661e+07	6.8343e+07	7.03656e+07	6.44159e+07	6.29492e+07	5.6849e+07	5.75058e+07	7.24382e+07	7.39807e+07	6.6978e+07	7.13818e+07	6.07125e+07	6.42433e+07	7.04428e+07	6.65298e+07	6.36489e+07	6.41404e+07	5.74611e+07	5.71635e+07	6.65632e+07	6.84157e+07
PC 4-DB (sum of 10)	5.93203e+07	7.66445e+07	7.35354e+07	6.77167e+07	1.14469e+08	1.05704e+08	8.00443e+07	8.72016e+07	9.34969e+07	8.65254e+07	1.07851e+08	1.08958e+08	6.39467e+07	6.34724e+07	7.5946e+07	7.18419e+07	9.46498e+07	9.42313e+07	6.82399e+07	6.34411e+07	9.07422e+07	9.61235e+07	1.07683e+08	1.04435e+08	5.62304e+07	5.45742e+07	8.00303e+07	8.04053e+07	1.13306e+08	1.19171e+08	6.63215e+07	6.52913e+07	9.89199e+07	1.02531e+08	1.13548e+08	1.15645e+08
PC 5-DB (sum of 9)	3.94095e+07	4.72279e+07	5.55511e+07	5.36947e+07	5.49879e+07	5.04262e+07	4.23862e+07	4.71781e+07	5.65864e+07	4.91803e+07	4.85289e+07	4.91968e+07	4.19809e+07	4.10647e+07	5.58414e+07	5.59772e+07	4.61049e+07	4.64296e+07	3.86357e+07	3.81193e+07	5.31995e+07	5.59044e+07	4.70368e+07	4.64956e+07	4.14248e+07	3.96245e+07	5.9541e+07	6.18461e+07	5.24395e+07	5.73553e+07	4.02801e+07	3.66735e+07	5.50353e+07	5.61928e+07	5.11979e+07	5.19483e+07
PC 6-DB (sum of 10)	2.912e+07	3.20142e+07	4.16413e+07	4.4473e+07	5.68791e+07	5.54992e+07	2.25311e+07	2.44504e+07	3.46486e+07	2.95904e+07	4.86468e+07	4.52712e+07	2.82566e+07	2.95551e+07	4.32354e+07	4.51996e+07	5.5108e+07	5.78542e+07	2.14506e+07	2.16672e+07	3.25057e+07	3.29121e+07	5.09465e+07	5.30366e+07	2.76308e+07	2.92008e+07	4.6014e+07	4.83979e+07	5.30628e+07	5.05006e+07	2.07566e+07	1.91638e+07	3.22399e+07	3.40156e+07	4.50353e+07	4.78218e+07
PC 7-DB (sum of 4)	6.11707e+06	6.2586e+06	1.49035e+07	1.5796e+07	1.77774e+07	1.88207e+07	3.68692e+06	3.91995e+06	1.00902e+07	8.3737e+06	1.40822e+07	1.37408e+07	5.2818e+06	5.90899e+06	1.52409e+07	1.53927e+07	1.78828e+07	2.02366e+07	3.78966e+06	4.03089e+06	9.58571e+06	9.67964e+06	1.36825e+07	1.42227e+07	5.64768e+06	5.87079e+06	1.51022e+07	1.54198e+07	1.48282e+07	1.35164e+07	3.51716e+06	3.02364e+06	9.43884e+06	9.18585e+06	1.22425e+07	1.32028e+07
PC 8-DB (sum of 2)	386672	482970	835514	855193	895016	838773	365189	409254	585770	579159	737865	691706	399642	401964	794683	753477	734317	680090	303517	291076	592873	622016	613291	601677	355465	378490	831383	845248	752162	794092	274902	280430	579900	567859	640873	647428
PC 9-DB (sum of 1)	225262	422750	513058	488600	545450	478055	309486	439508	400054	416187	417259	368762	252296	252673	453693	455570	329872	322790	181369	148128	400900	416260	306732	287137	181349	201506	512932	594344	287974	315391	155919	156124	395649	387315	265501	274870
PC 10-DB (sum of 1)	133254	182303	468424	410487	557800	554543	171169	209283	389081	389980	468448	463021	140154	138986	405242	470204	386409	398730	121481	118231	412221	440091	376695	354863	121600	142409	543786	520368	447680	498715	117428	109361	425261	432809	382502	414328
PC 11-DB (sum of 1)	88170.4	107689	269600	245938	230837	215294	91946.6	90436	128196	139777	157582	157772	95183	96589.6	229992	267754	162356	149228	53905.6	52252.3	142259	149095	99053.4	99530.9	79690.9	90597.6	280382	278645	113815	131574	55141.9	46981.5	140296	155531	101571	96437.3
PC 12-DB (sum of 1)	36380	50218.7	168636	170167	307210	280862	40992.4	38391.3	107755	114474	221658	211306	45366.3	46472.4	159305	177782	242379	222448	27141.2	34749.5	123205	126675	183883	179531	43593.8	48746.9	214114	250456	219532	232524	35145.5	34419.2	114294	121005	189735	190688
EtherPC 0-DB (sum of 9)	1.99814e+07	1.96829e+07	4.0023e+07	3.9932e+07	3.04903e+07	3.23531e+07	1.26751e+07	1.35405e+07	1.71795e+07	1.52866e+07	3.18547e+07	3.27988e+07	1.76372e+07	1.76602e+07	3.24158e+07	3.29026e+07	3.69379e+07	3.2827e+07	1.26088e+07	1.19791e+07	1.34191e+07	1.38139e+07	3.01773e+07	3.11406e+07	2.0192e+07	2.09757e+07	2.87003e+07	2.86441e+07	2.33544e+07	2.25617e+07	1.13717e+07	1.07478e+07	1.25112e+07	1.17263e+07	2.37799e+07	2.28078e+07
EtherPC 1-DB (sum of 13)	6.21072e+07	5.90896e+07	7.00334e+07	7.37843e+07	6.06225e+07	6.22041e+07	5.34341e+07	5.5891e+07	4.37118e+07	3.92423e+07	6.12925e+07	6.17921e+07	6.026e+07	5.90289e+07	5.9665e+07	6.13929e+07	6.6262e+07	6.32669e+07	5.73255e+07	5.82547e+07	3.45852e+07	3.57465e+07	6.11444e+07	6.63346e+07	6.05246e+07	6.4036e+07	5.15689e+07	5.20043e+07	5.06694e+07	4.90576e+07	5.29692e+07	5.16908e+07	3.29065e+07	3.26274e+07	5.31971e+07	5.32443e+07
EtherPC 2-DB (sum of 13)	3.3277e+07	3.32802e+07	2.04776e+07	2.0868e+07	2.10925e+07	2.087e+07	3.91199e+07	4.03663e+07	1.5528e+07	1.32961e+07	2.19039e+07	2.14165e+07	3.70226e+07	3.66381e+07	1.72907e+07	1.80685e+07	2.2478e+07	2.20686e+07	4.75495e+07	4.81539e+07	1.34785e+07	1.42321e+07	2.48355e+07	2.66253e+07	3.42828e+07	3.68527e+07	1.51174e+07	1.55009e+07	1.88109e+07	2.00307e+07	4.34681e+07	4.44792e+07	1.33924e+07	1.35653e+07	2.06658e+07	2.00103e+07
EtherPC 3-DB (sum of 8)	1.08972e+07	1.07305e+07	1.091e+07	1.05165e+07	7.8668e+06	7.82156e+06	1.32295e+07	1.32242e+07	9.59215e+06	8.6754e+06	8.99078e+06	9.17087e+06	1.29948e+07	1.31982e+07	1.09209e+07	1.13465e+07	8.56266e+06	8.77523e+06	1.45053e+07	1.46817e+07	9.97409e+06	1.12043e+07	9.73778e+06	1.04498e+07	1.14901e+07	1.19897e+07	9.45272e+06	9.97447e+06	7.63912e+06	7.60967e+06	1.48049e+07	1.41528e+07	9.61071e+06	9.23421e+06	8.6785e+06	7.93218e+06
EtherPC 4-DB (sum of 10)	1.95675e+07	2.26825e+07	2.83898e+07	3.00749e+07	2.39153e+07	2.32087e+07	2.54816e+07	2.4813e+07	3.36815e+07	2.72604e+07	2.44279e+07	2.49836e+07	2.22625e+07	2.10622e+07	2.97908e+07	3.29714e+07	2.16099e+07	2.08356e+07	2.83921e+07	2.8567e+07	2.78377e+07	2.97174e+07	2.34467e+07	2.5564e+07	1.83133e+07	1.96268e+07	3.15874e+07	3.22439e+07	2.20456e+07	2.39783e+07	2.68839e+07	2.77932e+07	3.16245e+07	3.33124e+07	2.50741e+07	2.42913e+07
EtherPC 5-DB (sum of 10)	2.50266e+07	2.90018e+07	2.804e+07	3.14483e+07	2.97821e+07	2.94905e+07	3.1687e+07	3.11831e+07	3.04848e+07	2.57076e+07	3.05208e+07	3.06577e+07	2.6931e+07	2.57546e+07	3.23324e+07	3.45383e+07	2.48011e+07	2.41143e+07	3.68134e+07	3.87497e+07	2.67002e+07	2.78342e+07	2.77302e+07	2.9291e+07	2.38644e+07	2.55319e+07	3.62288e+07	3.55773e+07	2.87072e+07	3.38455e+07	3.91896e+07	3.94405e+07	2.89324e+07	3.05943e+07	3.41362e+07	3.40165e+07
EtherPC 6-DB (sum of 9)	7.22816e+06	7.32487e+06	7.04729e+06	7.55766e+06	7.91535e+06	7.89511e+06	7.28946e+06	6.59966e+06	6.63747e+06	5.84112e+06	7.47847e+06	7.08564e+06	6.80829e+06	7.10103e+06	8.15302e+06	8.55724e+06	7.55558e+06	7.92085e+06	8.34496e+06	8.57296e+06	6.05489e+06	6.20435e+06	7.58486e+06	8.09556e+06	6.66331e+06	7.17548e+06	9.11622e+06	9.09844e+06	6.93375e+06	7.31402e+06	8.5651e+06	8.02598e+06	6.29488e+06	6.69957e+06	7.0934e+06	7.75439e+06
EtherPC 7-DB (sum of 4)	4.99885e+06	4.97832e+06	6.05413e+06	6.03897e+06	9.5575e+06	9.34017e+06	4.79161e+06	4.7911e+06	5.61434e+06	4.50601e+06	8.92462e+06	9.01326e+06	4.87322e+06	4.94264e+06	6.42423e+06	6.76683e+06	9.20186e+06	9.31214e+06	6.26509e+06	6.81772e+06	4.80156e+06	5.34363e+06	8.48791e+06	9.2416e+06	4.75539e+06	4.76667e+06	7.25127e+06	7.14519e+06	8.47268e+06	8.83051e+06	6.0035e+06	6.02363e+06	5.04227e+06	5.42564e+06	9.18116e+06	8.93641e+06
EtherPC 8-DB (sum of 4)	4.39728e+06	4.4857e+06	1.80818e+06	1.76277e+06	4.43639e+06	4.37155e+06	5.6887e+06	5.63376e+06	1.89699e+06	1.9831e+06	5.14175e+06	5.23665e+06	4.87443e+06	4.80518e+06	2.1149e+06	2.07155e+06	4.452e+06	4.2146e+06	5.06593e+06	5.06982e+06	2.21068e+06	2.12806e+06	5.09634e+06	4.80018e+06	4.29344e+06	4.58284e+06	2.14422e+06	2.19109e+06	4.78517e+06	5.16136e+06	4.84084e+06	5.15036e+06	1.87456e+06	1.93182e+06	4.99837e+06	5.02776e+06
EtherPC 9-DB (sum of 1)	601842	541608	962229	999204	1.30587e+06	1.54576e+06	476019	538725	656106	561920	1.50301e+06	1.31023e+06	467563	510589	1.30011e+06	1.14239e+06	1.74355e+06	1.675e+06	443696	430730	462762	479622	1.25596e+06	1.2282e+06	632510	731555	1.10603e+06	1.11051e+06	1.24989e+06	1.11602e+06	378587	414811	450514	458193	1.23797e+06	1.25109e+06
SM 0-DB (sum of 3)	4.43632e+06	4.08505e+06	2.39336e+06	2.47955e+06	1.34908e+06	1.23398e+06	6.26865e+06	5.79612e+06	3.13814e+06	2.71648e+06	1.85263e+06	1.84235e+06	4.62794e+06	4.52978e+06	1.79722e+06	1.71683e+06	1.78807e+06	1.55805e+06	5.95092e+06	5.75699e+06	3.04431e+06	3.11966e+06	2.60233e+06	2.97061e+06	4.71546e+06	5.01324e+06	1.49377e+06	1.5264e+06	1.39779e+06	1.26198e+06	5.36686e+06	5.3092e+06	3.21701e+06	3.55199e+06	1.92326e+06	1.71293e+06
SM 1-DB (sum of 12)	5.88768e+07	5.61854e+07	7.75572e+07	8.82435e+07	6.43364e+07	6.96856e+07	4.23854e+07	4.1956e+07	8.08999e+07	6.72646e+07	6.06842e+07	5.81846e+07	5.23712e+07	5.62578e+07	8.7967e+07	8.87826e+07	7.14136e+07	7.50384e+07	4.52619e+07	4.53618e+07	8.20704e+07	8.13428e+07	6.69855e+07	6.93282e+07	5.90953e+07	6.19011e+07	8.99353e+07	8.42186e+07	6.6234e+07	6.04412e+07	4.42848e+07	4.1941e+07	8.65116e+07	8.5859e+07	6.52034e+07	7.06805e+07
SM 2-DB (sum of 9)	1.26152e+07	1.23214e+07	2.47498e+07	2.49555e+07	1.98181e+07	1.93001e+07	9.64756e+06	9.90391e+06	1.97783e+07	1.66286e+07	1.80835e+07	1.876e+07	1.13571e+07	1.15347e+07	2.24702e+07	2.33633e+07	2.32114e+07	2.39307e+07	8.3471e+06	8.67744e+06	1.91937e+07	1.99926e+07	2.03599e+07	2.10992e+07	1.39249e+07	1.41486e+07	2.36753e+07	2.44452e+07	1.79995e+07	1.933e+07	9.42567e+06	9.59295e+06	2.05082e+07	2.0359e+07	1.90131e+07	1.96486e+07
SM 4-DB (sum of 1)	1.78722e+06	1.53232e+06	1.9303e+06	2.12044e+06	2.0356e+06	2.02102e+06	1.15718e+06	1.2282e+06	1.15702e+06	924509	1.90158e+06	1.90775e+06	1.67656e+06	1.7483e+06	1.48903e+06	1.56015e+06	2.35207e+06	2.23904e+06	1.63357e+06	1.80281e+06	743854	749776	1.77907e+06	2.26521e+06	1.71478e+06	1.80328e+06	1.39578e+06	1.37462e+06	1.41331e+06	1.31309e+06	1.56462e+06	1.46805e+06	788530	749232	1.49394e+06	1.63267e+06
TG 0-DB (sum of 15)	4.36636e+06	5.32667e+06	9.40828e+06	8.77529e+06	1.28699e+06	1.49625e+06	3.51581e+07	2.53243e+07	2.55227e+07	2.93373e+07	2.46266e+06	2.35883e+06	6.39799e+06	6.21607e+06	9.26189e+06	9.64281e+06	1.93973e+06	1.4338e+06	2.51982e+07	3.23126e+07	3.5071e+07	2.65803e+07	3.67575e+06	3.45607e+06	3.31028e+06	4.33365e+06	9.01641e+06	9.1395e+06	1.821e+06	1.6173e+06	2.10578e+07	2.16748e+07	2.71982e+07	2.88049e+07	2.12238e+06	2.05787e+06
TG 1-DB (sum of 19)	1.37224e+07	1.56432e+07	3.39539e+07	3.15896e+07	6.08802e+06	6.03438e+06	8.32056e+07	6.39897e+07	1.17535e+08	1.04378e+08	9.21164e+06	9.62767e+06	1.89502e+07	1.71831e+07	3.14004e+07	3.47251e+07	6.73066e+06	6.02339e+06	8.83673e+07	9.67192e+07	1.1746e+08	1.11246e+08	1.26444e+07	1.39461e+07	1.2373e+07	1.3278e+07	3.80953e+07	3.8701e+07	7.39322e+06	7.95831e+06	9.67103e+07	9.57734e+07	1.28261e+08	1.26884e+08	1.0495e+07	1.02449e+07
TG 2-DB (sum of 17)	8.89185e+06	1.01559e+07	3.45689e+07	3.20759e+07	6.54751e+06	6.76156e+06	3.58826e+07	2.74693e+07	1.09229e+08	9.56279e+07	9.73756e+06	1.0636e+07	1.03856e+07	8.88006e+06	3.10713e+07	3.56237e+07	6.47197e+06	6.27519e+06	3.98653e+07	4.19582e+07	9.36464e+07	9.21226e+07	1.14535e+07	1.25408e+07	7.12184e+06	7.49004e+06	4.25175e+07	4.22212e+07	7.56473e+06	8.49248e+06	4.79335e+07	4.77123e+07	1.11637e+08	1.09349e+08	1.07254e+07	1.02969e+07
TG 3-DB (sum of 16)	2.97206e+06	3.483e+06	1.33542e+07	1.21566e+07	3.33089e+06	3.206e+06	9.50866e+06	7.17851e+06	3.86708e+07	3.37183e+07	4.37486e+06	4.8556e+06	3.13412e+06	2.70933e+06	1.20309e+07	1.75331e+07	2.91526e+06	2.8696e+06	1.01662e+07	1.06007e+07	3.18182e+07	3.12235e+07	4.56852e+06	4.94906e+06	2.66579e+06	2.69523e+06	1.81792e+07	1.73476e+07	4.14647e+06	4.49946e+06	1.43345e+07	1.41686e+07	3.89326e+07	3.85847e+07	5.35015e+06	4.62903e+06
TG 4-DB (sum of 10)	996580	1.25065e+06	2.05179e+06	2.20231e+06	1.01588e+06	1.03679e+06	4.90763e+06	3.81432e+06	8.79691e+06	8.00954e+06	1.36381e+06	1.4052e+06	1.47621e+06	1.14659e+06	2.35484e+06	3.09551e+06	778057	750839	6.3833e+06	7.04158e+06	8.26279e+06	7.92395e+06	1.32859e+06	1.5361e+06	1.18923e+06	1.24844e+06	5.72665e+06	5.15129e+06	1.87829e+06	2.16501e+06	9.73284e+06	9.27681e+06	1.43934e+07	1.44814e+07	2.70136e+06	1.99065e+06
TG 5-DB (sum of 5)	699915	1.0102e+06	1.23369e+06	1.2184e+06	795847	577243	5.3157e+06	4.17859e+06	9.93397e+06	8.82789e+06	1.08162e+06	1.1192e+06	1.02311e+06	849457	1.45013e+06	1.44503e+06	521005	496386	6.31482e+06	6.56224e+06	9.54719e+06	9.05872e+06	1.12335e+06	957372	528003	593937	2.29959e+06	2.0178e+06	721359	920816	8.03932e+06	7.92377e+06	1.34913e+07	1.32221e+07	1.23811e+06	933524
TG 6-DB (sum of 10)	1.40552e+06	2.0144e+06	1.81877e+06	1.871e+06	1.83418e+06	1.85501e+06	7.39948e+06	5.98347e+06	1.6631e+07	1.44613e+07	2.43127e+06	2.57783e+06	2.0326e+06	1.68238e+06	1.91899e+06	2.02995e+06	1.17624e+06	1.24858e+06	9.92821e+06	1.04374e+07	1.47851e+07	1.46536e+07	2.81903e+06	3.37621e+06	1.32813e+06	1.47e+06	4.04273e+06	3.80965e+06	2.68626e+06	3.12091e+06	1.37533e+07	1.29438e+07	2.42174e+07	2.42642e+07	3.85046e+06	3.07448e+06
TG 7-DB (sum of 6)	1.20732e+06	1.68897e+06	1.30519e+06	1.33021e+06	2.26878e+06	2.17639e+06	4.25411e+06	3.40599e+06	1.09974e+07	9.50199e+06	2.5716e+06	2.74546e+06	1.59563e+06	1.23702e+06	1.41458e+06	1.51376e+06	1.40742e+06	1.48124e+06	5.90413e+06	6.16718e+06	9.24004e+06	9.51752e+06	2.72671e+06	3.20053e+06	1.23318e+06	1.31252e+06	3.02233e+06	2.81803e+06	3.10454e+06	3.66736e+06	9.13328e+06	8.6115e+06	1.56182e+07	1.575e+07	3.97648e+06	3.29605e+06
TG 8-DB (sum of 4)	378237	513116	444450	495128	864568	872574	998027	816522	3.23647e+06	2.87929e+06	965639	1.03395e+06	387391	306568	497329	543707	547786	541632	1.22386e+06	1.25839e+06	2.70387e+06	2.77676e+06	930097	1.09631e+06	268161	280039	1.11998e+06	989866	1.03385e+06	1.29618e+06	1.89263e+06	1.79183e+06	4.3634e+06	4.40431e+06	1.38637e+06	1.13281e+06
TG 9-DB (sum of 2)	69672.6	105559	75788.2	70936.6	170712	147948	336809	277604	568840	567671	211914	212824	87551.3	71500.5	87655	105861	87921	94494	401628	380719	529644	527925	167932	176361	53960.9	46087.4	185359	186715	166261	240078	566927	619356	818471	836310	269342	209572
TG 10-DB (sum of 1)	16921.7	29348	26716.2	24970.1	43466.6	26647.3	96234.6	85271.1	276775	268444	39122.5	55120.9	23615.4	17230.3	34129.1	34401.7	13414.1	23156.2	93222.1	102031	249555	247603	32806.9	36878.7	8845.39	4809.6	67039.6	61351.8	36897.2	64511.7	141419	147319	375218	357240	75031.6	61067.4
TG 11-DB (sum of 1)	19499.1	27686.6	28125.1	23798.2	46840.3	42721.4	105207	86657.8	303036	296601	64622.6	68653.7	24691.6	18901.3	36551.8	36189.3	24530.3	22208.8	121438	129066	274501	286927	53758.3	52074	8979.45	15520.4	66618.6	60215.9	50734.9	74046.2	182001	160346	403144	410277	79539.1	54100.3
TG 12-DB (sum of 1)	10598.3	19342.3	13177.7	13912.9	19571.5	22172.2	46061.4	30359.3	121042	130638	25652.2	34660.6	14765	6353.85	14521.8	19396	10163.9	8473.65	52865.3	49110.3	111139	121046	21646.3	23767.8	4060.82	3495.12	36926	34731.4	28092.1	36497.8	70068.4	68157.5	175147	182670	39574.7	32700.2
EtherTG 0-DB (sum of 5)	733891	942954	618131	593693	21668.2	28072.3	3.06366e+06	2.56269e+06	994622	1.00718e+06	68967.4	44473.8	1.14886e+06	1.2262e+06	482145	475270	52876.1	22727.1	3.30002e+06	4.15094e+06	1.04224e+06	898965	79918.1	91772.6	485593	653575	332423	329166	24218.8	12678.2	2.28984e+06	1.99991e+06	733704	755747	38275.5	25835.6
EtherTG 1-DB (sum of 6)	1.39115e+06	1.49663e+06	1.93533e+06	1.86411e+06	132833	127236	4.93965e+06	4.13107e+06	2.5192e+06	2.32987e+06	191155	196250	1.97812e+06	1.87748e+06	1.41179e+06	1.4593e+06	119459	114103	5.15811e+06	5.27657e+06	2.27972e+06	2.25639e+06	212784	234947	1.1885e+06	1.33221e+06	1.09348e+06	1.1732e+06	102385	113715	4.49901e+06	4.4154e+06	1.87886e+06	1.81193e+06	182349	146299
EtherTG 2-DB (sum of 2)	306004	317861	628932	617258	57294	58646.2	853814	734762	729227	652501	83506.7	82751.1	399557	362030	478480	473319	49663.1	49152.7	775633	778901	635282	599051	65883.1	74081.3	278227	303314	395829	410927	34811.7	38523.3	809005	806369	547262	500684	79064.2	52783.4
CAR 14C-26C	3.36616e+06	5.0206e+06	176978	297802	2.57233e+06	2.15878e+06	2.60487e+07	2.33995e+07	517713	436133	2.93932e+06	3.01474e+06	4.96635e+06	4.05321e+06	787270	713208	2.08116e+06	1.57108e+06	7.37878e+06	5.61362e+06	683266	588108	3.66595e+06	3.53947e+06	2.5369e+06	2.69865e+06	818170	447143	1.24472e+06	2.10972e+06	8.39567e+06	1.38476e+07	581487	492356	4.03445e+06	3.70391e+06
CL (sum of 24)	3.19762e+06	3.11222e+06	6.01239e+06	5.95909e+06	3.12025e+06	3.27629e+06	1.91979e+06	2.074e+06	4.48152e+06	3.36022e+06	2.48307e+06	2.513e+06	3.30346e+06	3.31407e+06	4.44137e+06	4.94381e+06	2.89249e+06	3.47447e+06	2.85692e+06	2.9706e+06	3.24398e+06	3.76289e+06	3.02452e+06	3.10071e+06	3.42643e+06	3.47529e+06	5.67161e+06	6.01231e+06	3.1738e+06	3.28031e+06	2.71404e+06	2.7764e+06	4.04377e+06	3.96321e+06	2.79249e+06	2.75744e+06
Cer (sum of 11)	8.04037e+06	8.34222e+06	6.53975e+06	6.44597e+06	3.68807e+06	3.82254e+06	1.20352e+07	1.08661e+07	8.01264e+06	6.31398e+06	4.57031e+06	4.75329e+06	5.00592e+06	5.25598e+06	5.63016e+06	5.97764e+06	3.31809e+06	3.61073e+06	1.03201e+07	1.09798e+07	6.42065e+06	6.87347e+06	5.08327e+06	5.64526e+06	4.79361e+06	5.46698e+06	7.15723e+06	6.75383e+06	3.72193e+06	4.14473e+06	1.42294e+07	1.35689e+07	8.06329e+06	7.69174e+06	5.3057e+06	5.41437e+06
FA (sum of 19)	7.06146e+06	7.02878e+06	3.59562e+06	3.07558e+06	3.57726e+06	3.5613e+06	8.25483e+06	7.73473e+06	4.9216e+06	6.82215e+06	4.95214e+06	4.53737e+06	6.91751e+06	7.13442e+06	4.35631e+06	3.63085e+06	3.55223e+06	3.93405e+06	7.42105e+06	7.57151e+06	6.28397e+06	4.88839e+06	4.0401e+06	4.59312e+06	9.93081e+06	9.36863e+06	4.5861e+06	4.39771e+06	4.0407e+06	4.78788e+06	9.90277e+06	8.58221e+06	5.30907e+06	5.49313e+06	5.22559e+06	5.46217e+06
GM3 (sum of 1)	36750.5	34875.8	73311.3	110663	76298.6	69287	0	0	67517.5	59369.8	51085	41209.2	34703	39219.4	61095.1	57004.8	66340.3	70014.5	29584.6	27927.6	30701.9	44006.6	46781.5	49987.2	30491.2	31641.5	44096.7	45771.8	53625.8	53582.5	18041.5	26578.9	59447.3	43366.1	55910.8	52272.7
HexCer (sum of 6)	2.58665e+06	2.62811e+06	1.60671e+06	1.48825e+06	1.78809e+06	1.83494e+06	1.65017e+06	1.59118e+06	1.71383e+06	1.38828e+06	1.65672e+06	1.68655e+06	2.06564e+06	2.25261e+06	1.30193e+06	1.34529e+06	1.81228e+06	1.94327e+06	1.77492e+06	1.75727e+06	1.49326e+06	1.66096e+06	1.68778e+06	1.7941e+06	2.00718e+06	2.21255e+06	1.2226e+06	1.35964e+06	1.40347e+06	1.28326e+06	1.66514e+06	1.56428e+06	1.57232e+06	1.56008e+06	1.37168e+06	1.42467e+06
LPE (sum of 5)	490633	444167	259353	264442	153471	154713	369380	397031	265351	259805	164166	159470	490857	603942	216155	208346	154239	159757	321945	336619	269753	230061	170825	178633	566104	566183	234478	253410	239246	230153	322989	335702	320045	324624	302489	303881
LPS (sum of 1)	82494.6	69895.9	16076.7	29731	36435.3	30357.5	32062.9	42852.7	20619.1	16922.6	24475.6	20709.5	126421	123604	21678.4	18588.6	24595.8	25547.6	71616	78829.9	28957.8	18726.7	33223.6	35252.1	98982.7	94873.4	25808.9	20798.6	40018.9	34493.2	50772.8	66533.4	33425.3	26621.4	33493.2	37259.1
PE (sum of 43)	5.5251e+07	5.45637e+07	8.22769e+07	7.45784e+07	5.49358e+07	5.66657e+07	4.62502e+07	5.02501e+07	7.53533e+07	7.40888e+07	5.37776e+07	5.52799e+07	5.08704e+07	5.3998e+07	8.51617e+07	8.44489e+07	5.36573e+07	5.47216e+07	3.87331e+07	3.8326e+07	7.04554e+07	7.17549e+07	5.12087e+07	4.98987e+07	5.39293e+07	5.53697e+07	8.5315e+07	8.46772e+07	5.74147e+07	5.39103e+07	3.83908e+07	3.88121e+07	6.58888e+07	6.75168e+07	4.99312e+07	4.99991e+07
EtherPE (sum of 32)	6.10402e+07	6.07181e+07	3.98417e+07	3.47833e+07	6.34154e+07	6.55417e+07	6.95882e+07	6.92349e+07	4.9401e+07	4.69682e+07	7.096e+07	7.26281e+07	6.26824e+07	6.61757e+07	4.0262e+07	3.95663e+07	7.3363e+07	7.19314e+07	7.14342e+07	7.2158e+07	4.90149e+07	4.77278e+07	7.98317e+07	8.05634e+07	6.21721e+07	6.47334e+07	3.49644e+07	3.44618e+07	6.61244e+07	6.3063e+07	6.99306e+07	7.25819e+07	4.27212e+07	4.07288e+07	6.62065e+07	6.69765e+07
OxPE (sum of 1)	173287	223760	146723	35341.4	290286	254093	456656	438290	148046	245366	486937	614507	255335	216259	159414	141542	385977	257249	225611	233737	275662	182924	458973	278176	111018	159885	56494.5	52773.9	279524	350998	227039	209585	56401.4	95100.5	243661	232276
PG (sum of 11)	4.92689e+06	5.01878e+06	6.51384e+06	6.16224e+06	5.44466e+06	5.36253e+06	3.32137e+06	3.63654e+06	3.43287e+06	3.12404e+06	5.02965e+06	4.96459e+06	4.93686e+06	5.5202e+06	5.30901e+06	5.21852e+06	7.0588e+06	7.31578e+06	4.24921e+06	4.28516e+06	2.52633e+06	2.68771e+06	6.64649e+06	6.63527e+06	5.88413e+06	6.32296e+06	4.94223e+06	5.26057e+06	5.4366e+06	5.27058e+06	4.00831e+06	4.23341e+06	2.51389e+06	2.81204e+06	5.54401e+06	5.17372e+06
PI (sum of 29)	6.51056e+07	6.30886e+07	7.05964e+07	7.00237e+07	7.71929e+07	7.2395e+07	5.69378e+07	5.88049e+07	7.52083e+07	6.79847e+07	7.11943e+07	6.96347e+07	6.61557e+07	7.02272e+07	6.99528e+07	6.99539e+07	7.25382e+07	7.75515e+07	6.71862e+07	6.70032e+07	6.96116e+07	7.29589e+07	7.4367e+07	7.56285e+07	7.16701e+07	7.11763e+07	7.21289e+07	7.12951e+07	7.1857e+07	7.79702e+07	6.77075e+07	6.91867e+07	7.5772e+07	7.27727e+07	7.85307e+07	8.1038e+07
EtherPI (sum of 3)	1.26596e+06	1.38001e+06	975223	1.05462e+06	1.0232e+06	1.01156e+06	827172	940422	637334	480251	846637	801058	1.17952e+06	1.27599e+06	789672	766563	1.05165e+06	1.09003e+06	1.06869e+06	1.01769e+06	520939	518780	849142	870893	1.38549e+06	1.4699e+06	679588	712455	788549	819268	1.00271e+06	997283	502793	466744	886380	858189
PS (sum of 17)	2.76734e+07	2.8304e+07	2.32794e+07	2.27213e+07	2.71495e+07	2.86768e+07	2.64844e+07	2.69962e+07	2.54792e+07	2.3664e+07	2.88407e+07	2.9152e+07	2.5e+07	2.65366e+07	2.40636e+07	2.30268e+07	2.98306e+07	2.79701e+07	2.58579e+07	2.57943e+07	2.51198e+07	2.61053e+07	2.75101e+07	2.72983e+07	2.56489e+07	2.63048e+07	2.25425e+07	2.01589e+07	2.78951e+07	2.5999e+07	2.49597e+07	2.62904e+07	2.5349e+07	2.5607e+07	2.70481e+07	2.76001e+07
SSulfate (sum of 1)	746921	756642	696794	646039	912558	852205	535873	611504	722273	680278	762863	792352	655474	779594	705459	709741	939741	1.05384e+06	724821	758655	729089	716409	973237	1.02511e+06	857434	876376	822990	768737	893029	1.06849e+06	765024	840686	997039	855248	1.07949e+06	1.01139e+06
CL 62-C (sum of 1)	13537.5	9107.19	4266.06	27974.7	9471.32	35045.4	0	0	4099.57	0	0	6150.32	47668.5	34246.1	0	0	0	11644.8	34717.6	39143.3	0	25348.2	19689.4	32871.8	81429.8	63195.4	81409.8	73997.4	101511	99624.2	44795.2	50120.3	57651.2	65097.7	78744.4	58977.5
CL 63-C (sum of 1)	26591.8	14030.3	3936.35	33978.3	24196.3	45003.4	0	0	0	0	0	0	60749.1	36211.2	0	3911.7	0	8225.1	49909.3	49634.9	0	31625.5	33189.1	32662.6	93922	84032	107482	126486	150429	173042	81833.3	91771.2	106652	123551	110370	96342.5
CL 66-C (sum of 3)	138666	123935	529886	488738	198514	203427	67515	58231.3	219213	172410	131419	148958	118786	118397	307066	316748	169092	205825	63014.6	68137.2	114800	130802	98696.5	100634	145005	152071	315448	366650	127807	143426	69196	53679.4	125332	123251	129027	101490
CL 68-C (sum of 4)	718465	636671	1.87234e+06	1.89696e+06	636756	649889	337512	395805	1.0534e+06	739886	466939	471275	647035	632359	1.12862e+06	1.31142e+06	555780	675798	413421	433024	593352	701703	461751	460519	657996	657929	1.33551e+06	1.46967e+06	540954	547413	367240	383458	671390	668666	502940	443680
CL 69-C (sum of 2)	88473.7	97613.2	174900	195107	100404	113554	48482.2	54443.7	149645	111536	87559.1	82374.1	100422	87532.4	133425	146483	109474	111830	91171.3	112518	115638	113689	94313.6	92863.4	101401	103062	175701	200704	98948	88682.2	84701.1	87418.4	137913	157027	73416.3	91526.9
CL 70-C (sum of 5)	1.16414e+06	1.1041e+06	2.16466e+06	2.13773e+06	1.01593e+06	1.09165e+06	758874	785344	1.74793e+06	1.33772e+06	812814	782728	1.132e+06	1.18407e+06	1.67348e+06	1.81939e+06	959089	1.12526e+06	1.03745e+06	1.04185e+06	1.26774e+06	1.41505e+06	908510	978964	1.17043e+06	1.17526e+06	2.01247e+06	2.06052e+06	946121	977246	952918	977970	1.46026e+06	1.39746e+06	837167	836806
CL 71-C (sum of 1)	68497.2	65650.1	102416	91205.6	72143.2	56650.8	41407.2	45333.2	97831.2	61663.6	36518.7	57096.1	90417.2	83331.5	99233.4	98575.9	70689.1	94187.7	65975.9	74594.8	74666.1	98187.1	86902	90615.9	62313.7	89505.8	110771	124681	69998.3	76173.2	63393.7	60903.2	98114.3	90939	89585.7	64759.4
CL 72-C (sum of 4)	852609	900447	1.03565e+06	956490	841812	851001	582844	636733	1.08133e+06	839391	734917	754350	936891	963674	965225	1.10604e+06	774934	952535	953810	992472	944278	1.11208e+06	1.00078e+06	1.01354e+06	960163	985921	1.3393e+06	1.37971e+06	884913	903541	902033	910263	1.18965e+06	1.14388e+06	738634	825494
CL 74-C (sum of 3)	126642	160659	124330	130905	221015	230069	83156.9	98109.7	128072	97611.5	212908	210070	169488	174249	134315	141239	253432	289165	147459	159223	133502	134397	320695	298044	153768	164315	193523	209883	253124	271159	147928	160820	196809	193337	232605	238360
Cer 34-C (sum of 2)	2.59483e+06	2.59708e+06	2.40993e+06	2.57109e+06	1.20045e+06	1.31676e+06	4.9742e+06	4.76883e+06	3.08158e+06	2.44812e+06	1.77133e+06	1.75369e+06	1.6674e+06	1.82314e+06	2.03772e+06	2.08087e+06	1.23668e+06	1.39169e+06	4.35248e+06	4.64766e+06	2.28624e+06	2.42493e+06	2.18203e+06	2.51984e+06	1.81068e+06	2.14547e+06	2.63334e+06	2.34661e+06	1.45485e+06	1.96852e+06	6.77315e+06	6.27962e+06	3.18355e+06	2.96127e+06	2.32487e+06	2.34304e+06
Cer 36-C (sum of 1)	87382.1	79247.7	320885	327104	71291.2	61978.1	205907	209850	326672	222067	85692.9	93541.2	93240.6	75347.3	233705	269744	55147.3	74452.4	133473	104418	232223	236215	129001	96707.2	75627.6	51100	328092	334274	82278	64674.2	185605	188816	303552	309949	115335	113509
Cer 40-C (sum of 1)	481879	554840	341765	312555	174454	168988	730595	637476	321393	241940	209790	236539	307337	324871	317435	328605	134654	147429	578862	619349	305094	312512	260132	302972	281125	298407	442929	403153	160631	176194	620892	630215	363161	362303	265544	263931
Cer 41-C (sum of 1)	186606	205406	136438	130456	78608.2	86210.9	222512	215380	152190	125957	89947.3	111134	133762	145650	124559	140387	68659	70215.9	209457	225657	142342	151454	100893	103897	120300	137407	176662	167749	81448.1	76928	215295	226893	167393	166152	109554	114587
Cer 42-C (sum of 4)	4.5633e+06	4.78741e+06	3.00752e+06	2.81289e+06	2.11001e+06	2.13429e+06	5.8216e+06	4.95205e+06	3.90917e+06	3.08042e+06	2.34898e+06	2.48405e+06	2.72468e+06	2.80666e+06	2.68138e+06	2.90067e+06	1.76987e+06	1.87254e+06	4.96144e+06	5.29397e+06	3.25766e+06	3.53236e+06	2.34013e+06	2.55377e+06	2.43895e+06	2.75718e+06	3.30763e+06	3.21293e+06	1.90158e+06	1.8156e+06	6.36132e+06	6.1759e+06	3.83515e+06	3.68468e+06	2.45436e+06	2.53797e+06
Cer 44-C (sum of 2)	126365	118229	323215	291864	53251.4	54313.6	80388.4	82517.9	221634	195479	64572	74330.7	79493.1	80319.6	235369	257365	53083.9	54395.3	84383.8	88702.4	197093	216006	71085.6	68066.7	66924.3	77418.1	268582	289117	41145	42806.2	73093.7	67477.1	210477	207377	36035.3	41328.7
FA 14-C (sum of 1)	42831.6	46044.1	47514.8	34368.9	42576.4	41911.4	36212.6	34438.5	41394.3	43216.5	42096.3	45159.5	37411.3	33467.3	36438	42433.9	46555.3	42673.1	32229.5	33515.6	33855	30510.5	42819.8	46806.2	36306.6	35126	37189.7	40844.2	39350	53120.3	39585.4	36187.1	39060.8	37219.1	33818.3	46912
FA 15-C (sum of 1)	37269.5	30075.4	43390.6	25348.6	45238.6	46321.7	41742.1	35814.6	45317.5	55644.5	41219	48797.1	33546.2	33942.8	46128.9	46938.5	69090.9	43474.2	39443.4	36874.1	48537.2	35225.8	32862.7	46852.7	40242	35049.3	33805.9	37888.4	41957.4	61708.6	33218.9	37132.8	39600.9	28759.3	37737.2	48020.2
FA 19-C (sum of 1)	64705.1	73358.9	92165.9	79391.6	89811.2	99206.8	88485.1	84096.6	118491	158974	134046	132577	63431.3	75292	95179.5	68279.6	87032.1	96516.2	82783.5	77642.8	147022	117146	109119	114004	123780	97350.5	92469.1	83626.9	87263.6	101170	103440	101711	116138	118061	111940	122244
FA 20-C (sum of 6)	947121	957404	706099	653346	878775	971638	1.28974e+06	1.11693e+06	1.02425e+06	1.33796e+06	1.29389e+06	1.24176e+06	936709	1.03435e+06	914729	699569	857053	922284	1.25213e+06	1.10477e+06	1.31603e+06	892540	1.08911e+06	1.13263e+06	2.81837e+06	2.11767e+06	1.1739e+06	1.08367e+06	1.12397e+06	1.25954e+06	2.40649e+06	1.7014e+06	1.34303e+06	1.38213e+06	1.40438e+06	1.48283e+06
FA 22-C (sum of 4)	432671	566521	383412	336354	732338	745581	923161	682767	792370	992954	1.08724e+06	873187	462327	528999	484130	297870	490705	558391	827080	682518	945934	669166	861125	802684	973123	804995	786058	683337	846718	1.0153e+06	1.12232e+06	750638	875662	1.03043e+06	1.24887e+06	1.17787e+06
FA 23-C (sum of 1)	413400	442833	197635	138031	193380	158073	436743	381768	158375	444384	194551	238225	377380	363975	218064	233794	218875	261725	377888	422594	273497	242891	146515	246175	444889	394665	200034	189041	184049	174241	404174	419946	194623	230999	154573	169931
FA 24-C (sum of 5)	5.12346e+06	4.91254e+06	2.1254e+06	1.80874e+06	1.59514e+06	1.49857e+06	5.43874e+06	5.39891e+06	2.7414e+06	3.78902e+06	2.1591e+06	1.95766e+06	5.00671e+06	5.06439e+06	2.56164e+06	2.24197e+06	1.78292e+06	2.00899e+06	4.8095e+06	5.21359e+06	3.51909e+06	2.90091e+06	1.75854e+06	2.20397e+06	5.49409e+06	5.88377e+06	2.26264e+06	2.2793e+06	1.71739e+06	2.1228e+06	5.79355e+06	5.5352e+06	2.70096e+06	2.66553e+06	2.23427e+06	2.41436e+06
GM3 34-C (sum of 1)	36750.5	34875.8	73311.3	110663	76298.6	69287	0	0	67517.5	59369.8	51085	41209.2	34703	39219.4	61095.1	57004.8	66340.3	70014.5	29584.6	27927.6	30701.9	44006.6	46781.5	49987.2	30491.2	31641.5	44096.7	45771.8	53625.8	53582.5	18041.5	26578.9	59447.3	43366.1	55910.8	52272.7
HexCer 40-C (sum of 2)	426588	433371	170797	153935	276555	293038	295198	295461	192225	146353	311966	306524	314217	357613	141540	152525	279751	278514	302621	299590	160118	176498	333600	356151	296196	319751	141276	146549	236160	219647	279644	283019	168480	161495	271980	279347
HexCer 42-C (sum of 4)	2.16006e+06	2.19474e+06	1.43592e+06	1.33432e+06	1.51154e+06	1.5419e+06	1.35497e+06	1.29572e+06	1.52161e+06	1.24193e+06	1.34476e+06	1.38003e+06	1.75143e+06	1.89499e+06	1.16039e+06	1.19277e+06	1.53253e+06	1.66476e+06	1.4723e+06	1.45768e+06	1.33314e+06	1.48446e+06	1.35418e+06	1.43795e+06	1.71098e+06	1.8928e+06	1.08132e+06	1.21309e+06	1.16731e+06	1.06361e+06	1.3855e+06	1.28126e+06	1.40384e+06	1.39858e+06	1.09969e+06	1.14532e+06
LPE 16-C (sum of 1)	64440.2	58223.7	45170.4	54810.7	17380.5	17517.5	46909	39674.3	29628.4	27635.1	13728.3	15315.8	71928.6	76949.2	46797.6	47155.4	18216.9	17788.5	33463.9	35067.9	32845.9	29230.2	20216.1	19812	85850.9	71971.5	40922.2	42163.8	23650.5	18074.1	24579.8	27609.8	41578.7	42340.2	17493.6	18498.4
LPE 18-C (sum of 2)	319169	290851	165677	159251	101483	102893	226259	264870	151041	141807	98000.9	90957.1	317418	409813	127322	118171	105472	105982	179622	188057	141260	131617	108009	107032	350151	346723	114169	131164	116688	117855	176595	174600	150750	168195	126985	126779
LPE 20-C (sum of 1)	27971.6	25831.3	13057.4	20980.3	34607.7	34302	45961	41298	31746.6	41112.5	52437.1	53197.2	27192.5	34468.9	20097.4	17888.7	30550.4	35986.8	45071.6	44921.8	52346.9	26669.6	42599.9	47564.7	60250.9	63099.2	53513.6	54351.7	98907.8	94224.6	56708.5	77673.7	85937.7	72669.6	158011	158604
LPE 24-C (sum of 1)	79052.3	69261.5	35448.2	29400.6	0	0	50250.6	51188.8	52935.2	49251.1	0	0	74317.9	82710.3	21937.4	25130.6	0	0	63786.8	68572	43299.6	42543.9	0	4224.34	69851.9	84388.7	25873.4	25730.5	0	0	65105.6	55819.3	41778.6	41418.7	0	0
LPS 18-C (sum of 1)	82494.6	69895.9	16076.7	29731	36435.3	30357.5	32062.9	42852.7	20619.1	16922.6	24475.6	20709.5	126421	123604	21678.4	18588.6	24595.8	25547.6	71616	78829.9	28957.8	18726.7	33223.6	35252.1	98982.7	94873.4	25808.9	20798.6	40018.9	34493.2	50772.8	66533.4	33425.3	26621.4	33493.2	37259.1
PE 30-C (sum of 1)	30244.4	17906.2	132394	123932	33694.4	34460	6517.35	0	46706.4	46203.5	15357.1	21721.7	22331.9	23734.5	110321	128771	46591.9	44491.5	3373.08	4744.86	39381.8	38603.8	20093.8	18246.6	36508.5	29338.9	98116.9	109504	26835.7	21376.4	11416.6	0	31567.6	31722.5	16186.1	18739
PE 32-C (sum of 2)	1.02473e+06	883090	3.04173e+06	2.62338e+06	550274	617830	569339	688164	1.37703e+06	1.37572e+06	592672	528611	837503	862246	2.88024e+06	2.74378e+06	715931	709429	460582	461407	1.14468e+06	1.16932e+06	465927	433562	1.02299e+06	997868	2.23581e+06	2.21319e+06	489171	487799	439024	430709	891387	897677	418355	426202
PE 33-C (sum of 1)	148152	178623	364700	350247	115794	116805	163604	188587	247476	279890	86999.2	68554.4	173933	171736	489690	358992	151040	103285	124080	96619.6	255043	209225	20298.9	16421	160668	117995	331677	356050	115288	0	80386.1	81669.1	117840	158789	27449.3	36420.4
PE 34-C (sum of 4)	9.03117e+06	8.24966e+06	1.55561e+07	1.39347e+07	5.72103e+06	5.99428e+06	6.57964e+06	7.01628e+06	1.05847e+07	1.07827e+07	5.6684e+06	5.77502e+06	7.82395e+06	8.45389e+06	1.53898e+07	1.50829e+07	6.28873e+06	6.20993e+06	5.31461e+06	5.24675e+06	9.43591e+06	9.67067e+06	5.48354e+06	5.26477e+06	8.58127e+06	8.76002e+06	1.49336e+07	1.38494e+07	5.44469e+06	5.22087e+06	4.83269e+06	4.96316e+06	7.98615e+06	8.48595e+06	4.93716e+06	4.73669e+06
PE 35-C (sum of 2)	1.18922e+06	1.17787e+06	1.95738e+06	1.64468e+06	1.04972e+06	1.04385e+06	1.00854e+06	1.05273e+06	1.58006e+06	1.67993e+06	976392	987722	1.08381e+06	1.0747e+06	2.11727e+06	2.10888e+06	1.02193e+06	979321	790621	716360	1.64685e+06	1.64489e+06	908892	885265	1.14213e+06	1.19345e+06	2.09864e+06	1.998e+06	1.14438e+06	1.04729e+06	674860	727304	1.4237e+06	1.49683e+06	911511	882251
PE 36-C (sum of 6)	1.80493e+07	1.76548e+07	2.96565e+07	2.71249e+07	1.92234e+07	1.95602e+07	1.38067e+07	1.54658e+07	2.88022e+07	2.76327e+07	1.91361e+07	1.90777e+07	1.63269e+07	1.70711e+07	3.13656e+07	3.15118e+07	1.97467e+07	2.00463e+07	1.13315e+07	1.09871e+07	2.62574e+07	2.6572e+07	1.91564e+07	1.84362e+07	1.75604e+07	1.79693e+07	3.11385e+07	3.15926e+07	1.95112e+07	1.78504e+07	1.10508e+07	1.09768e+07	2.45832e+07	2.41257e+07	1.74751e+07	1.67513e+07
PE 37-C (sum of 2)	248792	218373	489511	461430	491513	487724	164953	166774	474314	490308	462507	436513	187283	194175	478780	505730	479755	500634	115196	115316	438143	397532	468314	450113	199174	226287	555600	537672	467784	424724	125544	126573	408111	406131	435763	415177
PE 38-C (sum of 10)	2.15745e+07	2.21674e+07	2.26549e+07	2.0636e+07	1.90864e+07	1.98287e+07	2.03788e+07	2.19894e+07	2.37636e+07	2.38403e+07	1.87037e+07	1.9861e+07	2.07202e+07	2.2137e+07	2.45835e+07	2.4111e+07	1.72782e+07	1.79917e+07	1.71789e+07	1.72757e+07	2.3606e+07	2.40898e+07	1.75171e+07	1.7157e+07	2.13848e+07	2.20554e+07	2.6157e+07	2.59942e+07	2.09678e+07	2.03639e+07	1.77579e+07	1.81028e+07	2.28574e+07	2.37784e+07	1.80436e+07	1.8828e+07
PE 39-C (sum of 1)	45642.2	59636.7	66828.8	53004.3	152094	162736	55475.9	34602.1	93629.6	77474.8	151007	158051	52159.5	60700	61031.4	60726.1	121531	142374	47621.1	52705.9	84486.2	86054.5	127817	136233	61400.2	68639.7	66595.6	69260.5	142758	151271	67511.5	58653.4	70116.6	80238.7	146883	140655
PE 40-C (sum of 9)	3.44515e+06	3.47027e+06	6.96613e+06	6.2611e+06	8.22162e+06	8.53869e+06	3.20915e+06	3.40882e+06	7.42887e+06	7.13769e+06	7.74518e+06	8.10983e+06	3.22522e+06	3.5077e+06	6.62676e+06	6.66528e+06	7.55772e+06	7.69979e+06	3.05804e+06	3.02037e+06	6.82785e+06	7.09047e+06	6.78344e+06	6.83623e+06	3.31847e+06	3.43678e+06	6.57472e+06	6.70372e+06	8.80626e+06	8.08923e+06	3.01489e+06	3.01344e+06	6.70385e+06	7.19294e+06	7.26148e+06	7.51643e+06
PE 42-C (sum of 3)	424052	455427	1.01915e+06	974486	283807	272296	307534	238985	776093	608212	239278	255204	383234	407655	773484	874482	249265	290452	289249	333841	559256	641469	256931	258864	421303	467174	845485	915677	298580	253436	317255	315993	664935	690611	257778	247261
PE 44-C (sum of 2)	40038	30677.2	371553	390512	6516.74	8208.23	0	0	178623	137791	0	0	33909.7	33392.2	285260	296536	0	3955.15	19359	15155.3	160402	144908	0	5771.33	40226.3	47378.1	279234	337951	0	0	18570.2	15040.2	150509	171818	0	0
EtherPE 34-C (sum of 3)	9.3953e+06	8.44502e+06	6.81705e+06	6.38121e+06	7.06764e+06	7.65027e+06	1.00354e+07	1.03518e+07	7.52377e+06	6.76996e+06	8.25016e+06	8.19083e+06	9.01687e+06	9.30026e+06	6.17909e+06	5.87274e+06	9.74375e+06	9.04e+06	1.01506e+07	1.04422e+07	6.08274e+06	5.97078e+06	1.11302e+07	1.13794e+07	9.09978e+06	9.48757e+06	5.02503e+06	4.9067e+06	7.09455e+06	6.50544e+06	9.65901e+06	1.02104e+07	5.2641e+06	5.06249e+06	7.40992e+06	7.20197e+06
EtherPE 36-C (sum of 11)	1.70361e+07	1.75825e+07	1.58156e+07	1.33063e+07	1.67829e+07	1.67937e+07	2.23541e+07	2.19232e+07	2.1985e+07	2.26994e+07	2.13902e+07	2.19708e+07	1.79183e+07	1.862e+07	1.7245e+07	1.6182e+07	2.08926e+07	1.9246e+07	2.01477e+07	2.02648e+07	2.36731e+07	2.24835e+07	2.35899e+07	2.33077e+07	1.72706e+07	1.82828e+07	1.42446e+07	1.4091e+07	1.7511e+07	1.65259e+07	1.96755e+07	2.0263e+07	1.92771e+07	1.92892e+07	1.79655e+07	1.79722e+07
EtherPE 37-C (sum of 2)	776481	834717	447477	382399	825802	813712	950331	1.0632e+06	804760	773114	916919	973170	844172	931288	480216	523808	761377	837064	1.0334e+06	970687	906975	981184	1.05989e+06	1.06996e+06	879662	794840	593798	578257	1.00214e+06	1.12341e+06	1.14854e+06	1.1148e+06	953089	931243	1.15422e+06	1.24738e+06
EtherPE 38-C (sum of 8)	2.42308e+07	2.49545e+07	1.38955e+07	1.20474e+07	2.6273e+07	2.77954e+07	2.7314e+07	2.7194e+07	1.55187e+07	1.34568e+07	2.77597e+07	2.85615e+07	2.58317e+07	2.73735e+07	1.35811e+07	1.4104e+07	2.91584e+07	2.91244e+07	2.94696e+07	2.94605e+07	1.49483e+07	1.4706e+07	3.07549e+07	3.10143e+07	2.58029e+07	2.64564e+07	1.22932e+07	1.20751e+07	2.79287e+07	2.7458e+07	2.92289e+07	3.06139e+07	1.38319e+07	1.24492e+07	2.78388e+07	2.81715e+07
EtherPE 40-C (sum of 6)	9.21128e+06	8.50761e+06	2.83845e+06	2.63469e+06	1.19781e+07	1.19219e+07	8.61864e+06	8.38432e+06	3.52542e+06	3.23229e+06	1.21459e+07	1.241e+07	8.66216e+06	9.51852e+06	2.73743e+06	2.8461e+06	1.22287e+07	1.30634e+07	1.02171e+07	1.06094e+07	3.36268e+06	3.5379e+06	1.27337e+07	1.31798e+07	8.69352e+06	9.266e+06	2.77314e+06	2.77056e+06	1.21011e+07	1.09909e+07	9.79194e+06	9.94702e+06	3.33958e+06	2.95477e+06	1.1386e+07	1.19286e+07
EtherPE 42-C (sum of 2)	390278	393693	27583.6	31298.9	487848	566666	315740	318371	43330.7	36701.8	497089	521821	409172	432203	39135.4	37729.5	578191	620637	415705	410458	41093.5	48441.4	563071	612267	425655	445766	34669.6	40117.7	486959	459368	426814	432689	55470.5	41933.9	452055	454910
OxPE 40-C (sum of 1)	173287	223760	146723	35341.4	290286	254093	456656	438290	148046	245366	486937	614507	255335	216259	159414	141542	385977	257249	225611	233737	275662	182924	458973	278176	111018	159885	56494.5	52773.9	279524	350998	227039	209585	56401.4	95100.5	243661	232276
PG 34-C (sum of 1)	2.56952e+06	2.63956e+06	4.70229e+06	4.45293e+06	2.45264e+06	2.32646e+06	1.36671e+06	1.57803e+06	1.65638e+06	1.52783e+06	1.90838e+06	1.84211e+06	2.43554e+06	2.6964e+06	3.40416e+06	3.19258e+06	3.17173e+06	3.40277e+06	1.34731e+06	1.29547e+06	1.01753e+06	1.06953e+06	2.36149e+06	2.34238e+06	3.22563e+06	3.44323e+06	3.0163e+06	3.31048e+06	2.65455e+06	2.49365e+06	1.2059e+06	1.34145e+06	1.07883e+06	1.16596e+06	2.43434e+06	2.15689e+06
PG 36-C (sum of 2)	755566	734598	1.81154e+06	1.70931e+06	1.08142e+06	1.05414e+06	429827	471019	1.77649e+06	1.59621e+06	1.0391e+06	996926	749019	800246	1.90484e+06	2.02207e+06	1.50029e+06	1.40909e+06	657904	624516	1.50418e+06	1.61818e+06	1.29149e+06	1.34775e+06	868209	940101	1.92593e+06	1.94682e+06	997914	1.08465e+06	561200	639728	1.43069e+06	1.64609e+06	1.14312e+06	1.09588e+06
PG 38-C (sum of 1)	170116	168101	0	0	31973.2	38053.1	187558	200447	0	0	60283.6	57570	214987	255563	0	3861.5	79021.6	83106.6	313318	378425	0	0	118144	122080	216961	242332	0	0	36568.3	41367.5	284982	269675	0	0	52866.7	57132.9
PG 40-C (sum of 4)	632647	610662	0	0	382011	426186	626449	621338	0	0	506735	523236	655817	739274	0	0	626399	677398	870298	915569	4617.58	0	902512	921637	650450	708200	0	3269	314981	329836	835403	855393	0	0	501749	488597
PG 44-C (sum of 3)	799047	865864	0	0	1.49661e+06	1.51769e+06	710819	765702	0	0	1.51515e+06	1.54474e+06	881498	1.02872e+06	0	0	1.68137e+06	1.74342e+06	1.06038e+06	1.07118e+06	0	0	1.97285e+06	1.90142e+06	922885	989093	0	0	1.43258e+06	1.32108e+06	1.12083e+06	1.12716e+06	4374.52	0	1.41194e+06	1.37522e+06
PI 32-C (sum of 2)	831989	809714	2.66849e+06	3.22752e+06	429096	450547	371087	463418	1.55981e+06	1.20418e+06	352390	329903	749896	799804	1.89842e+06	1.88486e+06	518951	645468	305681	298771	996062	1.0888e+06	496172	523323	923698	954228	1.8321e+06	2.01657e+06	369524	382298	350829	350709	1.31548e+06	1.38905e+06	357917	335778
PI 34-C (sum of 2)	1.11952e+06	918172	4.35816e+06	4.88744e+06	920039	914506	409919	448424	2.6642e+06	2.51389e+06	598899	619161	859504	931530	2.82807e+06	2.97402e+06	1.0424e+06	1.12963e+06	401400	469339	1.86599e+06	2.25382e+06	596741	641990	1.03541e+06	1.06776e+06	3.7965e+06	3.83933e+06	710715	768707	429250	434671	3.37284e+06	3.30458e+06	651988	676159
PI 35-C (sum of 2)	749735	716629	1.46643e+06	1.47041e+06	642025	581581	390906	456872	1.14321e+06	922976	482216	479544	659646	684776	1.27199e+06	1.26909e+06	572369	624275	421138	386872	939026	1.02245e+06	509544	564886	793688	768579	1.34654e+06	1.37884e+06	528166	556665	436004	411595	1.08918e+06	1.0773e+06	591404	517301
PI 36-C (sum of 5)	1.40438e+07	1.3485e+07	2.28084e+07	2.29044e+07	1.27435e+07	1.23211e+07	9.80143e+06	1.04154e+07	1.92021e+07	1.77353e+07	1.14205e+07	1.14758e+07	1.31718e+07	1.36576e+07	2.16088e+07	2.0672e+07	1.42786e+07	1.49014e+07	9.80648e+06	9.75364e+06	1.60432e+07	1.67082e+07	1.28348e+07	1.33694e+07	1.53329e+07	1.55023e+07	2.0554e+07	2.08157e+07	1.10171e+07	1.24027e+07	9.93577e+06	1.06726e+07	1.78674e+07	1.79923e+07	1.21998e+07	1.18913e+07
PI 37-C (sum of 1)	677444	779455	489559	531238	854379	761697	521765	549511	516681	374316	636687	685154	708759	749033	500012	505645	689447	718750	822806	758678	440757	513409	719499	721174	711645	769804	633719	605870	729367	910390	755618	795885	575214	628444	848139	866989
PI 38-C (sum of 8)	4.08263e+07	4.01379e+07	3.19655e+07	3.03936e+07	5.19851e+07	4.75503e+07	3.94246e+07	4.02162e+07	4.36744e+07	3.98266e+07	4.89646e+07	4.74331e+07	4.19318e+07	4.4899e+07	3.47219e+07	3.52824e+07	4.53983e+07	4.83707e+07	4.73474e+07	4.71017e+07	4.35584e+07	4.52432e+07	4.92056e+07	4.92521e+07	4.46915e+07	4.38924e+07	3.65949e+07	3.49808e+07	4.94235e+07	5.37319e+07	4.876e+07	4.93026e+07	4.5398e+07	4.26331e+07	5.4374e+07	5.71486e+07
PI 39-C (sum of 2)	584659	582639	667654	660758	1.07353e+06	1.14807e+06	524409	546086	670828	527375	1.01569e+06	1.09667e+06	633639	743243	708996	684486	1.1944e+06	1.3255e+06	736313	723289	567620	600293	1.05795e+06	1.28752e+06	708605	687879	757320	774153	1.10108e+06	1.11266e+06	661836	714131	617212	605783	1.10664e+06	1.18694e+06
PI 40-C (sum of 7)	6.27217e+06	5.65915e+06	6.17214e+06	5.94835e+06	8.54523e+06	8.66715e+06	5.49367e+06	5.70905e+06	5.777e+06	4.88004e+06	7.72336e+06	7.51537e+06	7.44064e+06	7.76225e+06	6.41466e+06	6.68133e+06	8.84377e+06	9.83579e+06	7.34498e+06	7.51089e+06	5.20053e+06	5.52877e+06	8.9466e+06	9.26809e+06	7.47271e+06	7.53332e+06	6.61377e+06	6.88391e+06	7.97754e+06	8.1049e+06	6.37819e+06	6.50449e+06	5.53665e+06	5.14215e+06	8.40077e+06	8.41491e+06
EtherPI 36-C (sum of 1)	359969	380534	258866	294518	293322	289805	251995	272895	192291	158777	238742	230823	331560	369428	200209	208550	331236	322027	334558	295566	170622	163145	230465	238007	407857	455698	177967	188325	216896	241429	303508	312350	151768	142381	256574	258541
EtherPI 38-C (sum of 2)	905996	999480	716357	760103	729873	721753	575177	667527	445042	321474	607895	570235	847961	906567	589463	558013	720419	768005	734134	722127	350317	355635	618677	632886	977630	1.0142e+06	501621	524130	571653	577838	699205	684934	351025	324363	629807	599648
PS 32-C (sum of 2)	433915	398154	696203	795303	254634	297487	173096	170924	265363	250316	142618	138695	380414	412605	606940	544096	230314	235276	198673	204766	192063	227680	106099	135803	507835	491562	577437	590395	283237	244376	169704	199236	276413	249034	202727	173133
PS 34-C (sum of 1)	283548	262735	355416	383102	133159	131158	141927	146914	201039	174902	83557.9	97637.1	252181	260902	298867	298349	154444	140262	166357	161030	161798	164599	87310.3	87311.8	310432	305638	257350	287684	107592	97034	143673	156608	167162	156313	90017.1	107396
PS 35-C (sum of 1)	1.3666e+06	1.40824e+06	690770	637287	1.00231e+06	1.1886e+06	1.02979e+06	1.14711e+06	808862	607626	933080	1.04525e+06	1.41815e+06	1.4573e+06	661666	753124	998503	1.02152e+06	1.21823e+06	1.26945e+06	625001	814708	908096	1.02678e+06	1.52437e+06	1.63101e+06	787155	782673	877021	919717	1.2808e+06	1.33594e+06	923666	758543	952754	1.01714e+06
PS 36-C (sum of 2)	1.42409e+07	1.41571e+07	8.37014e+06	7.52313e+06	9.72574e+06	1.05574e+07	1.53099e+07	1.53485e+07	9.18112e+06	9.59337e+06	1.30424e+07	1.29179e+07	1.15376e+07	1.2564e+07	9.28442e+06	8.41275e+06	1.26776e+07	1.07293e+07	1.31792e+07	1.29014e+07	1.02307e+07	9.57548e+06	1.13047e+07	1.03717e+07	1.17165e+07	1.20824e+07	7.481e+06	6.76414e+06	1.11041e+07	9.48914e+06	1.26734e+07	1.35166e+07	8.25941e+06	8.84631e+06	1.05058e+07	1.07234e+07
PS 38-C (sum of 3)	5.02641e+06	5.62433e+06	3.07767e+06	2.95684e+06	3.976e+06	4.2031e+06	5.14663e+06	5.20332e+06	4.28307e+06	3.86863e+06	3.6883e+06	3.74071e+06	5.27209e+06	5.49704e+06	3.25131e+06	3.15415e+06	4.1103e+06	4.07263e+06	5.95609e+06	5.91142e+06	4.25743e+06	4.51765e+06	4.05831e+06	4.14915e+06	5.419e+06	5.37044e+06	3.31589e+06	3.3267e+06	4.02458e+06	4.32908e+06	5.79481e+06	6.19726e+06	4.7816e+06	4.56801e+06	4.15316e+06	4.13244e+06
PS 40-C (sum of 6)	5.57475e+06	5.7906e+06	9.28306e+06	9.63086e+06	1.18077e+07	1.20336e+07	4.39114e+06	4.62921e+06	1.02001e+07	8.76896e+06	1.07726e+07	1.10381e+07	5.49708e+06	5.70247e+06	9.31778e+06	9.17757e+06	1.13562e+07	1.14436e+07	4.71461e+06	4.92662e+06	9.19607e+06	1.02965e+07	1.08393e+07	1.13404e+07	5.31352e+06	5.60489e+06	9.46781e+06	7.68363e+06	1.1274e+07	1.07173e+07	4.48927e+06	4.47539e+06	1.03979e+07	1.04693e+07	1.09652e+07	1.12574e+07
PS 42-C (sum of 2)	747260	662859	806144	794736	249980	265393	291918	350225	539625	400194	178181	173731	642573	642273	642588	686761	303216	327487	424768	419589	456693	508729	206305	187234	857265	818831	655838	723704	224615	202418	407979	409358	542802	559434	178398	189177
SSulfate 27-C (sum of 1)	746921	756642	696794	646039	912558	852205	535873	611504	722273	680278	762863	792352	655474	779594	705459	709741	939741	1.05384e+06	724821	758655	729089	716409	973237	1.02511e+06	857434	876376	822990	768737	893029	1.06849e+06	765024	840686	997039	855248	1.07949e+06	1.01139e+06
CL 0-DB (sum of 2)	40129.3	23137.5	8202.41	61953	33667.6	80048.7	0	0	4099.57	0	0	6150.32	108418	70457.3	0	3911.7	0	19869.9	84626.9	88778.3	0	56973.7	52878.5	65534.4	175352	147227	188892	200484	251940	272666	126628	141892	164304	188649	189114	155320
CL 2-DB (sum of 2)	167270	161018	530429	531186	165126	170775	21601.6	47713.3	138835	59662.8	60476.3	77520	205824	196555	182190	239993	79900.4	138474	19609.3	22331.7	24977.9	44900.4	76236.7	56463.4	166085	167046	316415	362203	167163	161721	9599.63	35466.2	54916.3	51211	120263	74686.6
CL 3-DB (sum of 3)	211651	171107	740205	734128	340464	355688	42169.2	57473.5	267517	225574	235572	210209	183974	187517	406161	476434	284051	346635	44374.6	31952.8	103681	121117	205300	209107	209771	190255	517119	514349	337224	320809	16567	26974.2	133766	117473	265829	214113
CL 4-DB (sum of 4)	610284	572552	1.68443e+06	1.66157e+06	811652	842273	315932	347686	1.03285e+06	772254	657918	691636	558487	565964	1.1456e+06	1.23289e+06	802473	890212	416089	424403	644499	711151	659697	691306	590953	586078	1.28221e+06	1.40955e+06	622048	688830	351327	347584	684777	697683	587200	591420
CL 5-DB (sum of 5)	1.09103e+06	1.04473e+06	1.87271e+06	1.87637e+06	1.01494e+06	1.04532e+06	698753	746045	1.68267e+06	1.28611e+06	819585	847739	1.0768e+06	1.09559e+06	1.58232e+06	1.74016e+06	942727	1.14091e+06	1.01909e+06	1.07456e+06	1.24485e+06	1.4194e+06	1.06162e+06	1.0899e+06	1.0818e+06	1.13195e+06	1.83189e+06	1.92837e+06	965496	941132	932656	912845	1.47892e+06	1.38258e+06	921120	911856
CL 6-DB (sum of 3)	674563	719403	818599	763100	473948	487019	509283	548553	891363	688320	463029	442198	717056	751186	767629	865564	501621	593952	828300	824005	780000	911436	611392	623296	787613	790513	1.06684e+06	1.07935e+06	499468	552636	759669	773295	987946	964201	477583	509202
CL 7-DB (sum of 3)	298831	301194	281373	256839	204148	210121	239954	221219	367581	264674	169897	173290	334334	318425	270367	300050	205699	258281	323908	373074	334969	383654	254972	279689	310538	346546	354563	382963	233315	254197	366077	371153	386927	405717	162453	216893
CL 8-DB (sum of 2)	103863	119072	76439.2	73938.7	76298.6	85049.6	92097.2	105310	96603.9	63626.9	76596.7	64260	118558	128379	87099.7	84805.3	76017.9	86135	120927	131496	111007	114255	102428	85418.5	104322	115674	113685	135045	97149	88313.5	151514	167195	152215	155697	68927.3	83944.9
Cer 0-DB (sum of 2)	1.87136e+06	1.78676e+06	900274	945007	204081	193112	4.70118e+06	3.82545e+06	1.36549e+06	942705	431134	402415	913235	914527	502255	642154	160222	237744	4.32923e+06	4.84883e+06	722264	904205	832203	1.00318e+06	1.016e+06	1.24963e+06	832456	859546	155094	745607	7.54515e+06	7.26145e+06	1.4455e+06	1.49736e+06	499202	482058
Cer 1-DB (sum of 6)	5.32476e+06	5.6428e+06	4.05452e+06	4.06103e+06	1.97638e+06	2.11565e+06	6.44446e+06	6.24984e+06	4.93292e+06	3.96421e+06	2.4605e+06	2.60319e+06	3.5915e+06	3.86143e+06	3.83927e+06	3.98359e+06	1.99528e+06	2.15808e+06	5.34533e+06	5.45352e+06	4.4213e+06	4.59247e+06	2.70518e+06	2.95624e+06	3.29445e+06	3.69244e+06	4.74875e+06	4.35356e+06	2.32415e+06	2.1352e+06	5.86966e+06	5.4858e+06	5.14935e+06	4.75521e+06	3.02122e+06	3.09579e+06
Cer 2-DB (sum of 2)	740251	788595	1.32927e+06	1.19733e+06	1.23359e+06	1.2428e+06	750491	660952	1.36218e+06	1.12422e+06	1.38989e+06	1.44485e+06	428731	407524	1.05247e+06	1.11353e+06	954400	996453	550786	577263	1.01576e+06	1.10825e+06	1.26996e+06	1.39542e+06	411418	443646	1.30624e+06	1.28476e+06	1.00968e+06	1.0301e+06	681532	695519	1.18517e+06	1.16296e+06	1.45459e+06	1.4764e+06
Cer 3-DB (sum of 1)	104000	124063	255683	242600	274012	270973	139066	129861	352052	282841	288790	302833	72454.2	72507.5	236168	238365	208180	218453	94745.2	100147	261324	268555	275933	290414	71744.3	81264.8	269791	255975	233006	233819	133020	126151	283270	276201	330683	360119
FA 0-DB (sum of 2)	3.63884e+06	3.4722e+06	1.5437e+06	1.17571e+06	1.01758e+06	869752	4.02295e+06	4.01017e+06	1.79932e+06	3.06371e+06	1.19607e+06	1.17114e+06	3.6542e+06	3.67131e+06	1.82875e+06	1.6837e+06	1.28122e+06	1.55881e+06	3.73015e+06	4.14047e+06	2.42975e+06	1.99079e+06	884097	1.49419e+06	3.87263e+06	4.15417e+06	1.5553e+06	1.5937e+06	969171	1.23405e+06	4.41918e+06	4.13867e+06	1.76623e+06	1.7519e+06	1.04616e+06	1.1907e+06
FA 1-DB (sum of 5)	2.21674e+06	2.1802e+06	1.13918e+06	1.03069e+06	878314	857236	2.22403e+06	2.091e+06	1.48194e+06	1.67329e+06	1.15419e+06	1.1254e+06	2.02975e+06	2.09337e+06	1.2367e+06	1.06322e+06	972729	921539	1.75053e+06	1.78826e+06	1.72583e+06	1.41493e+06	1.05639e+06	1.11748e+06	2.47161e+06	2.47915e+06	1.04717e+06	1.06309e+06	852697	1.02671e+06	2.08242e+06	2.13658e+06	1.36191e+06	1.34123e+06	1.15846e+06	1.25406e+06
FA 2-DB (sum of 1)	83371.6	97680.2	90971	94579.1	157040	177656	126863	117797	127895	144833	213314	181075	136694	155003	106524	93109.9	151222	172754	156862	149394	157335	112453	190402	182307	351236	354437	150316	152435	173654	194672	268980	234930	203876	200074	223001	249522
FA 3-DB (sum of 3)	137143	141743	99648.2	87301.6	148598	179777	199614	198517	175111	240491	286344	234032	144882	129276	118016	83020	134423	129669	245459	205508	238039	137171	200113	190733	504473	391325	207457	172157	160006	194553	510937	389564	260524	284410	230230	254706
FA 4-DB (sum of 3)	358870	372921	214295	220733	433428	456631	518770	431394	391072	525922	654890	664041	261601	285108	338171	218386	332153	402163	460944	396083	548214	334023	506600	489421	1.22544e+06	689395	507332	414739	627243	751968	1.07904e+06	578471	509104	568897	914955	808730
FA 5-DB (sum of 3)	359845	438954	325944	285426	404857	414608	582135	472907	555224	676467	636443	496940	410294	474160	481432	320086	289280	318709	557832	484550	704265	524212	562375	516437	953101	860761	720667	621294	618913	690337	878843	655872	722133	761515	771466	786855
FA 6-DB (sum of 2)	266648	325076	181891	181141	537436	605640	580462	412950	391033	497434	810886	664749	280085	326188	246719	169333	391202	430411	519271	407240	480539	374813	640124	602546	552316	439386	397859	380287	639020	695589	663363	448134	485288	585093	881313	917590
GM3 1-DB (sum of 1)	36750.5	34875.8	73311.3	110663	76298.6	69287	0	0	67517.5	59369.8	51085	41209.2	34703	39219.4	61095.1	57004.8	66340.3	70014.5	29584.6	27927.6	30701.9	44006.6	46781.5	49987.2	30491.2	31641.5	44096.7	45771.8	53625.8	53582.5	18041.5	26578.9	59447.3	43366.1	55910.8	52272.7
HexCer 1-DB (sum of 4)	2.2202e+06	2.24763e+06	1.10225e+06	1.02007e+06	865762	899658	1.4023e+06	1.33421e+06	1.23905e+06	1.00916e+06	878193	859223	1.77262e+06	1.95716e+06	986210	988543	928810	959888	1.51996e+06	1.50463e+06	1.14159e+06	1.27039e+06	917196	964132	1.69536e+06	1.88053e+06	899771	1.00068e+06	728997	645951	1.38835e+06	1.29428e+06	1.18939e+06	1.18953e+06	687949	704556
HexCer 2-DB (sum of 2)	366442	380473	504458	468180	922331	935278	247870	256978	474787	379121	778530	827328	293026	295448	315715	356748	883472	983384	254961	252641	351677	390565	770589	829970	311820	332019	322828	358959	674469	637305	276794	270004	382939	370543	683726	720110
LPE 0-DB (sum of 3)	416443	375337	201372	199274	86679.4	91146.2	294963	327045	204313	185697	83506.8	81097.7	414201	506811	153658	151448	87496.3	88755.3	257454	274401	179846	175955	96331.5	100317	440198	438506	137425	145802	103731	95565.8	245487	233869	182423	204094	104290	101627
LPE 1-DB (sum of 1)	46219.3	42999.3	44924.1	44188.1	32184.1	29264.8	28455.4	28688	29291.3	32995.8	28222.5	25175.2	49463.3	62662.3	42399.9	39009.1	36192.7	35015.2	19418.6	17295.8	37559.3	27436.9	31893.2	30750.8	65655	64578.2	43539.6	53256.2	36607.2	40362.9	20793.4	24159.6	51684.6	47860.4	40188.5	43649.8
LPE 4-DB (sum of 1)	27971.6	25831.3	13057.4	20980.3	34607.7	34302	45961	41298	31746.6	41112.5	52437.1	53197.2	27192.5	34468.9	20097.4	17888.7	30550.4	35986.8	45071.6	44921.8	52346.9	26669.6	42599.9	47564.7	60250.9	63099.2	53513.6	54351.7	98907.8	94224.6	56708.5	77673.7	85937.7	72669.6	158011	158604
LPS 0-DB (sum of 1)	82494.6	69895.9	16076.7	29731	36435.3	30357.5	32062.9	42852.7	20619.1	16922.6	24475.6	20709.5	126421	123604	21678.4	18588.6	24595.8	25547.6	71616	78829.9	28957.8	18726.7	33223.6	35252.1	98982.7	94873.4	25808.9	20798.6	40018.9	34493.2	50772.8	66533.4	33425.3	26621.4	33493.2	37259.1
PE 1-DB (sum of 11)	1.90326e+07	1.84354e+07	2.84659e+07	2.58382e+07	1.53943e+07	1.57962e+07	1.54673e+07	1.67579e+07	2.48108e+07	2.33609e+07	1.53391e+07	1.51674e+07	1.74029e+07	1.86075e+07	2.88709e+07	2.81139e+07	1.58839e+07	1.61649e+07	1.30735e+07	1.28667e+07	2.22191e+07	2.25371e+07	1.55294e+07	1.52463e+07	1.82277e+07	1.89223e+07	2.83023e+07	2.73579e+07	1.59859e+07	1.43965e+07	1.24102e+07	1.24831e+07	2.0749e+07	2.12739e+07	1.42705e+07	1.33462e+07
PE 2-DB (sum of 9)	7.94826e+06	7.21656e+06	1.93092e+07	1.73689e+07	1.03716e+07	1.05882e+07	4.70052e+06	5.31608e+06	1.52969e+07	1.54895e+07	1.03268e+07	1.05746e+07	6.42969e+06	6.50275e+06	1.86971e+07	1.93682e+07	1.13489e+07	1.10776e+07	3.54674e+06	3.36863e+06	1.3382e+07	1.37712e+07	9.73789e+06	9.16053e+06	7.21093e+06	7.34963e+06	1.78415e+07	1.83986e+07	9.64628e+06	9.16367e+06	3.37777e+06	3.52501e+06	1.17417e+07	1.17192e+07	8.73744e+06	8.65856e+06
PE 3-DB (sum of 7)	3.75319e+06	3.86806e+06	5.19623e+06	5.03248e+06	4.30213e+06	4.41983e+06	3.23459e+06	3.5305e+06	5.70093e+06	5.5728e+06	4.12747e+06	4.05989e+06	3.55101e+06	3.57197e+06	6.09977e+06	5.72745e+06	3.94136e+06	4.19197e+06	2.74398e+06	2.56124e+06	5.48917e+06	5.48159e+06	3.8441e+06	3.87703e+06	3.87811e+06	3.89482e+06	6.39795e+06	6.35117e+06	4.40414e+06	4.19395e+06	2.74267e+06	2.70357e+06	5.27118e+06	5.14502e+06	3.83388e+06	3.76722e+06
PE 4-DB (sum of 5)	1.49476e+07	1.55411e+07	1.33137e+07	1.17206e+07	1.19497e+07	1.22204e+07	1.52009e+07	1.62112e+07	1.38515e+07	1.39719e+07	1.16446e+07	1.20128e+07	1.4796e+07	1.60943e+07	1.39084e+07	1.4171e+07	9.86152e+06	1.06659e+07	1.28958e+07	1.30838e+07	1.35869e+07	1.40485e+07	1.06742e+07	1.03324e+07	1.50227e+07	1.55461e+07	1.54434e+07	1.49711e+07	1.41027e+07	1.32002e+07	1.34723e+07	1.36787e+07	1.36791e+07	1.47288e+07	1.18051e+07	1.235e+07
PE 5-DB (sum of 6)	6.55777e+06	6.71748e+06	1.04018e+07	9.51551e+06	6.97422e+06	7.48268e+06	5.65643e+06	6.32923e+06	1.0094e+07	1.00594e+07	6.72072e+06	7.35137e+06	6.06441e+06	6.47314e+06	1.12137e+07	1.08042e+07	6.39238e+06	6.56746e+06	4.72757e+06	4.72192e+06	1.01084e+07	1.04246e+07	6.08146e+06	6.06227e+06	6.72155e+06	6.77335e+06	1.14152e+07	1.16736e+07	7.30746e+06	7.49359e+06	4.75127e+06	4.75661e+06	9.54345e+06	9.74737e+06	6.15355e+06	6.56331e+06
PE 6-DB (sum of 2)	1.70848e+06	1.59882e+06	2.7695e+06	2.58361e+06	1.89927e+06	1.84893e+06	1.18216e+06	1.27247e+06	2.687e+06	2.82918e+06	1.92663e+06	2.07511e+06	1.51495e+06	1.63354e+06	3.57797e+06	3.36369e+06	1.97943e+06	1.90586e+06	945603	962505	3.00539e+06	2.88636e+06	2.02376e+06	1.9161e+06	1.58287e+06	1.63995e+06	3.34172e+06	3.31204e+06	2.12398e+06	1.87231e+06	877204	887422	2.61998e+06	2.48303e+06	1.79214e+06	1.75084e+06
PE 7-DB (sum of 2)	1.2362e+06	1.12962e+06	2.68672e+06	2.39454e+06	3.72694e+06	4.0275e+06	780572	820610	2.78521e+06	2.70218e+06	3.43433e+06	3.75872e+06	1.06091e+06	1.04694e+06	2.65722e+06	2.75492e+06	3.96191e+06	3.85653e+06	768962	713381	2.56856e+06	2.4935e+06	3.03141e+06	3.0177e+06	1.22255e+06	1.185e+06	2.44077e+06	2.46072e+06	3.58629e+06	3.30348e+06	724117	748953	2.19217e+06	2.31475e+06	3.08519e+06	3.28262e+06
PE 8-DB (sum of 1)	66883	56652.7	133829	124546	317650	281922	27714.9	12069.8	127024	102937	257940	280054	50566	67838.4	136575	145579	287858	291482	31040	47776.7	95814	112057	286524	286301	62915.3	58496.4	132045	151999	257900	286547	35306.1	28775.3	92197.1	104733	253390	280376
EtherPE 1-DB (sum of 3)	1.58281e+06	1.46943e+06	5.33873e+06	4.87241e+06	995696	1.38675e+06	1.58793e+06	1.54576e+06	6.66535e+06	5.88529e+06	1.43438e+06	1.48566e+06	1.4622e+06	1.52151e+06	4.87281e+06	4.63762e+06	1.67886e+06	1.27952e+06	1.57136e+06	1.63737e+06	5.40098e+06	5.25855e+06	1.9249e+06	1.77152e+06	1.37853e+06	1.52803e+06	3.80921e+06	3.75085e+06	1.22739e+06	1.09776e+06	1.48138e+06	1.60939e+06	4.49602e+06	4.26601e+06	1.40166e+06	1.30357e+06
EtherPE 2-DB (sum of 4)	1.24992e+07	1.14985e+07	4.05807e+06	3.82206e+06	8.74957e+06	9.03702e+06	1.29141e+07	1.32381e+07	4.30805e+06	3.94099e+06	9.76739e+06	9.69617e+06	1.21902e+07	1.26352e+07	3.51353e+06	3.43851e+06	1.19104e+07	1.13406e+07	1.41213e+07	1.45964e+07	3.54502e+06	3.51498e+06	1.40408e+07	1.46241e+07	1.21334e+07	1.26744e+07	3.1463e+06	3.05954e+06	8.34089e+06	7.57883e+06	1.30412e+07	1.34944e+07	3.32041e+06	3.22876e+06	8.79517e+06	8.65685e+06
EtherPE 3-DB (sum of 2)	1.38941e+06	1.25164e+06	1.00535e+06	939023	1.95713e+06	2.07834e+06	1.50916e+06	1.55982e+06	1.18981e+06	1.12121e+06	2.28091e+06	2.14132e+06	1.18321e+06	1.16606e+06	975474	994051	2.37889e+06	2.31943e+06	1.33019e+06	1.28237e+06	1.07929e+06	1.06494e+06	2.9462e+06	3.0515e+06	1.24799e+06	1.33704e+06	869315	866700	1.6853e+06	1.60238e+06	1.42529e+06	1.54349e+06	1.01025e+06	998491	1.97122e+06	1.93955e+06
EtherPE 4-DB (sum of 6)	2.76551e+06	2.84961e+06	5.52477e+06	4.51141e+06	2.74744e+06	2.67438e+06	3.23374e+06	3.30167e+06	8.63642e+06	9.42313e+06	3.30313e+06	3.09783e+06	3.20762e+06	3.36104e+06	6.01415e+06	5.91508e+06	3.50083e+06	3.44834e+06	3.7148e+06	3.84618e+06	9.48903e+06	9.33125e+06	4.01202e+06	4.12818e+06	3.32946e+06	3.27672e+06	4.94998e+06	4.78858e+06	2.7282e+06	2.45083e+06	3.78781e+06	3.81186e+06	7.69681e+06	7.93162e+06	2.90584e+06	2.7543e+06
EtherPE 5-DB (sum of 8)	2.25522e+07	2.44155e+07	8.74034e+06	7.50569e+06	2.44019e+07	2.45283e+07	3.10174e+07	3.01914e+07	1.18123e+07	1.18037e+07	2.84736e+07	3.01228e+07	2.51504e+07	2.63976e+07	1.00092e+07	9.17575e+06	2.50579e+07	2.42267e+07	2.96461e+07	2.91789e+07	1.3212e+07	1.25014e+07	2.89884e+07	2.86738e+07	2.35469e+07	2.46665e+07	9.25735e+06	9.11438e+06	2.95128e+07	2.91153e+07	2.96063e+07	3.13298e+07	1.17023e+07	1.15776e+07	2.87343e+07	2.94948e+07
EtherPE 6-DB (sum of 3)	5.69124e+06	5.50031e+06	7.66166e+06	6.64425e+06	2.87418e+06	3.05847e+06	6.2381e+06	6.24165e+06	8.90838e+06	7.63285e+06	3.23427e+06	2.93526e+06	5.84627e+06	6.63237e+06	7.84401e+06	8.19471e+06	3.54906e+06	3.58454e+06	6.7807e+06	6.82005e+06	9.16974e+06	8.77874e+06	4.3216e+06	3.87328e+06	6.04657e+06	6.52202e+06	6.26346e+06	6.24945e+06	2.83136e+06	2.74768e+06	6.7325e+06	6.77596e+06	7.44005e+06	6.5583e+06	2.84693e+06	2.73115e+06
EtherPE 7-DB (sum of 5)	1.3376e+07	1.26878e+07	6.78412e+06	5.78652e+06	1.76348e+07	1.88783e+07	1.21082e+07	1.21665e+07	6.89496e+06	6.25197e+06	1.82883e+07	1.90019e+07	1.2833e+07	1.34293e+07	6.3749e+06	6.41424e+06	2.13631e+07	2.14894e+07	1.33648e+07	1.39246e+07	6.24902e+06	6.35325e+06	1.97276e+07	2.05839e+07	1.34509e+07	1.3687e+07	5.95182e+06	5.96941e+06	1.62881e+07	1.55338e+07	1.27913e+07	1.3064e+07	6.17729e+06	5.47687e+06	1.60958e+07	1.65565e+07
EtherPE 8-DB (sum of 1)	1.18378e+06	1.04538e+06	728639	701943	4.05461e+06	3.90021e+06	979528	990129	985688	909087	4.17807e+06	4.14717e+06	809451	1.03259e+06	657868	796359	3.92394e+06	4.24291e+06	905032	872231	869902	924692	3.8702e+06	3.85713e+06	1.03841e+06	1.04162e+06	716964	662862	3.51035e+06	2.93644e+06	1.06485e+06	953010	878058	691164	3.4555e+06	3.53976e+06
OxPE 7-DB (sum of 1)	173287	223760	146723	35341.4	290286	254093	456656	438290	148046	245366	486937	614507	255335	216259	159414	141542	385977	257249	225611	233737	275662	182924	458973	278176	111018	159885	56494.5	52773.9	279524	350998	227039	209585	56401.4	95100.5	243661	232276
PG 1-DB (sum of 2)	3.0355e+06	3.13114e+06	6.51384e+06	6.16224e+06	3.44307e+06	3.29864e+06	1.68535e+06	1.91965e+06	3.43287e+06	3.12404e+06	2.87204e+06	2.76399e+06	2.95653e+06	3.24082e+06	5.30901e+06	5.21466e+06	4.44397e+06	4.53018e+06	1.72272e+06	1.64596e+06	2.52171e+06	2.67802e+06	3.38716e+06	3.39329e+06	3.80496e+06	4.03266e+06	4.94223e+06	5.2573e+06	3.61175e+06	3.51336e+06	1.51727e+06	1.74386e+06	2.50952e+06	2.81204e+06	3.47309e+06	3.14119e+06
PG 2-DB (sum of 1)	289582	243015	0	0	90990	81964.8	111196	129403	0	0	75442.6	75050.2	228030	255821	0	0	228051	281679	282490	274025	0	9693.99	265821	296838	288872	350669	0	0	40718.7	64944	249829	237321	0	0	104371	111582
PG 6-DB (sum of 3)	375895	372359	0	0	45684.3	73937.5	401037	418474	0	0	107087	110118	452804	533633	0	3861.5	138416	162064	643217	745074	0	0	241638	257699	441727	491524	0	0	70088.1	58203.3	579825	583373	0	0	96791.3	105936
PG 7-DB (sum of 1)	374406	346554	0	0	320128	345747	359725	349349	0	0	414083	425275	368914	403583	0	0	521237	548050	479992	486289	4617.58	0	717165	728580	367271	400563	0	3269	253377	267612	470471	473493	0	0	399301	379754
PG 8-DB (sum of 1)	52461.5	59849.6	0	0	48172.1	44554.2	53245	53962	0	0	45848.4	45413.6	49085.9	57620.2	0	0	45766.9	50390.9	60407.3	62631.3	0	0	61853.3	57438.2	58413.1	58445.2	0	0	28083.8	45388.4	70089	68202	0	0	58523.4	60038.8
PG 11-DB (sum of 2)	197635	235431	0	0	198135	211699	190566	212736	0	0	233314	207712	249038	282825	0	0	202946	211805	285889	284966	0	0	224208	225812	234567	242146	0	0	162829	179880	319701	320794	0	0	209032	194466
PG 12-DB (sum of 1)	601412	630432	0	0	1.29848e+06	1.30599e+06	520253	552967	0	0	1.28184e+06	1.33703e+06	632460	745895	0	0	1.47842e+06	1.53161e+06	774490	786213	0	0	1.74864e+06	1.67561e+06	688318	746947	0	0	1.26975e+06	1.1412e+06	801127	806366	4374.52	0	1.2029e+06	1.18075e+06
PI 0-DB (sum of 2)	352004	326436	3.43243e+06	4.27958e+06	281277	284656	168712	229277	3.02751e+06	2.68778e+06	166433	198284	448435	495825	2.32082e+06	2.55197e+06	207769	354792	173397	235589	2.12197e+06	2.58929e+06	303481	382981	456835	424728	3.7102e+06	3.83088e+06	329033	310607	184528	156835	3.92619e+06	3.98404e+06	242908	261868
PI 1-DB (sum of 4)	7.44238e+06	7.21207e+06	1.48265e+07	1.50794e+07	4.46276e+06	4.62533e+06	5.39027e+06	5.78877e+06	1.52551e+07	1.38096e+07	4.45684e+06	4.61005e+06	7.37449e+06	7.59514e+06	1.46195e+07	1.35524e+07	4.78419e+06	5.14413e+06	4.45505e+06	4.57051e+06	1.3094e+07	1.36753e+07	4.79979e+06	5.18774e+06	8.6196e+06	8.80541e+06	1.43935e+07	1.45503e+07	4.61383e+06	5.1804e+06	4.29749e+06	4.80287e+06	1.5022e+07	1.53065e+07	5.44669e+06	4.79183e+06
PI 2-DB (sum of 4)	5.58243e+06	4.46993e+06	1.11975e+07	1.10176e+07	6.61245e+06	6.17207e+06	2.54503e+06	2.59916e+06	5.1354e+06	5.12786e+06	5.38098e+06	5.4682e+06	4.15886e+06	4.25767e+06	8.82103e+06	8.70962e+06	7.87661e+06	7.76307e+06	2.60243e+06	2.45189e+06	3.82361e+06	3.98927e+06	5.38005e+06	5.42365e+06	4.96994e+06	4.9394e+06	7.42182e+06	7.53008e+06	5.24019e+06	5.56631e+06	2.57523e+06	2.80572e+06	3.74678e+06	3.58324e+06	5.14868e+06	5.23439e+06
PI 3-DB (sum of 6)	9.91586e+06	1.00935e+07	7.53365e+06	6.90488e+06	1.148e+07	1.14377e+07	9.12718e+06	9.53886e+06	9.47579e+06	7.98839e+06	1.17174e+07	1.14568e+07	1.06433e+07	1.15756e+07	8.49319e+06	8.42647e+06	1.26014e+07	1.30534e+07	1.26113e+07	1.26046e+07	9.47534e+06	9.72275e+06	1.38486e+07	1.47572e+07	1.22435e+07	1.16386e+07	9.1158e+06	8.92464e+06	1.03096e+07	1.0599e+07	1.28893e+07	1.28115e+07	1.05569e+07	1.03011e+07	1.21536e+07	1.19469e+07
PI 4-DB (sum of 5)	3.26043e+07	3.229e+07	2.35561e+07	2.24554e+07	3.87244e+07	3.45706e+07	3.26134e+07	3.3225e+07	3.49963e+07	3.20027e+07	3.72707e+07	3.59866e+07	3.36851e+07	3.59326e+07	2.54618e+07	2.57669e+07	3.15911e+07	3.41606e+07	3.83902e+07	3.7955e+07	3.50129e+07	3.63714e+07	3.69019e+07	3.64261e+07	3.49544e+07	3.50094e+07	2.68849e+07	2.56655e+07	3.90501e+07	4.31377e+07	3.95299e+07	4.0123e+07	3.62239e+07	3.34756e+07	4.32758e+07	4.64783e+07
PI 5-DB (sum of 4)	6.49005e+06	6.38969e+06	7.59244e+06	7.7194e+06	1.09554e+07	1.0309e+07	5.45905e+06	5.55973e+06	5.6485e+06	5.04373e+06	8.30155e+06	8.01247e+06	6.97829e+06	7.37572e+06	7.9248e+06	8.39373e+06	9.87974e+06	1.08027e+07	6.56663e+06	6.79271e+06	4.74554e+06	5.06912e+06	7.88201e+06	8.05229e+06	7.2787e+06	7.12294e+06	8.26171e+06	8.22944e+06	8.39012e+06	9.34312e+06	6.14273e+06	6.44956e+06	4.83786e+06	4.64027e+06	8.42052e+06	8.57703e+06
PI 6-DB (sum of 3)	2.525e+06	2.14653e+06	2.18437e+06	2.26922e+06	3.94833e+06	4.17369e+06	1.57043e+06	1.77243e+06	1.56541e+06	1.23477e+06	3.43306e+06	3.46902e+06	2.6657e+06	2.80397e+06	2.04298e+06	2.25022e+06	4.64992e+06	5.22446e+06	2.27469e+06	2.29972e+06	1.26497e+06	1.46855e+06	4.74377e+06	4.88616e+06	2.93502e+06	3.03683e+06	2.09502e+06	2.27431e+06	3.33728e+06	3.29141e+06	2.00307e+06	1.96037e+06	1.39357e+06	1.40821e+06	3.3773e+06	3.30915e+06
PI 7-DB (sum of 1)	193565	160439	273363	298188	728285	821998	63753.9	91749.9	104313	89807.3	467218	433255	201428	190658	268677	302610	947490	1.04839e+06	112554	93150.1	73230.1	73214	507427	512366	212062	198960	245963	289940	586807	541567	85314.7	76857.3	64897	73609.2	465129	438566
EtherPI 4-DB (sum of 2)	804876	881681	490368	573626	538222	555212	590878	662150	354594	282749	470642	435569	770980	852797	457098	425107	584381	566845	799927	746999	331015	314603	488376	484828	876687	934599	391046	417055	423542	440969	738181	756101	306920	276346	492315	497371
EtherPI 5-DB (sum of 1)	461089	498332	484854	480995	484974	456345	236295	278272	282740	197501	375995	365489	408541	423197	332574	341456	467274	523188	268766	270694	189924	204177	360766	386065	508801	535296	288542	295400	365007	378299	264533	241182	195872	190398	394065	360818
PS 0-DB (sum of 1)	15975.8	29180.1	177985	208616	173511	203912	0	0	86892.8	90416.5	107248	89543.7	19239.1	10071.5	202110	159195	125450	136972	10637.4	8725.96	73809.6	88357.5	60162.9	80086.7	30671.6	31344.5	279552	249934	212318	170220	0	10274.6	133802	116790	154230	137417
PS 1-DB (sum of 6)	1.55008e+07	1.55782e+07	9.27967e+06	8.40583e+06	1.01713e+07	1.11649e+07	1.54686e+07	1.5684e+07	9.27698e+06	9.41654e+06	1.32846e+07	1.32691e+07	1.25326e+07	1.34626e+07	9.83508e+06	9.09685e+06	1.29324e+07	1.1166e+07	1.32525e+07	1.32524e+07	9.91668e+06	9.66037e+06	1.16645e+07	1.09783e+07	1.3166e+07	1.35796e+07	8.085e+06	7.45984e+06	1.13602e+07	9.79359e+06	1.2859e+07	1.37674e+07	8.29663e+06	8.68533e+06	1.0629e+07	1.10313e+07
PS 2-DB (sum of 4)	3.11828e+06	2.85603e+06	2.76585e+06	2.87384e+06	2.19584e+06	2.25534e+06	2.59968e+06	2.57079e+06	2.68379e+06	2.36912e+06	2.01301e+06	1.96046e+06	2.96214e+06	3.16924e+06	2.60497e+06	2.61298e+06	2.55611e+06	2.35164e+06	3.22535e+06	3.10238e+06	2.54418e+06	2.4721e+06	2.05912e+06	2.05205e+06	3.23106e+06	3.28744e+06	2.59773e+06	2.61344e+06	2.05651e+06	1.88865e+06	3.14845e+06	3.22508e+06	2.73598e+06	2.81527e+06	2.17858e+06	2.16115e+06
PS 3-DB (sum of 2)	2.99729e+06	3.4144e+06	2.17798e+06	2.10763e+06	2.70135e+06	3.07215e+06	2.89993e+06	3.19025e+06	2.89316e+06	2.54871e+06	2.59919e+06	2.65515e+06	2.94374e+06	3.17427e+06	2.41503e+06	2.34377e+06	2.77474e+06	2.70076e+06	3.01851e+06	3.00244e+06	2.79538e+06	3.11366e+06	2.79532e+06	2.83765e+06	3.31097e+06	3.25627e+06	2.50482e+06	2.45527e+06	2.63389e+06	2.91515e+06	3.099e+06	3.34421e+06	3.3576e+06	3.17383e+06	2.80513e+06	2.88331e+06
PS 4-DB (sum of 2)	1.8791e+06	2.0559e+06	1.98984e+06	2.1254e+06	3.34862e+06	3.42145e+06	2.1268e+06	1.92351e+06	2.6067e+06	2.42127e+06	2.99406e+06	3.09873e+06	2.25124e+06	2.3059e+06	1.82159e+06	1.65935e+06	2.87278e+06	2.93431e+06	2.75264e+06	2.69819e+06	2.44076e+06	2.59772e+06	2.75516e+06	2.62403e+06	1.96462e+06	1.99763e+06	2.23434e+06	635384	3.71984e+06	3.62248e+06	2.48575e+06	2.6705e+06	3.13682e+06	2.91428e+06	3.42816e+06	3.61452e+06
PS 5-DB (sum of 1)	2.16205e+06	2.25142e+06	3.30734e+06	3.26049e+06	2.13316e+06	1.97602e+06	1.87246e+06	2.05288e+06	3.32146e+06	3.10052e+06	1.87959e+06	1.88382e+06	2.19757e+06	2.18417e+06	3.48684e+06	3.43653e+06	1.80522e+06	1.77425e+06	1.90063e+06	1.94311e+06	3.25594e+06	3.41041e+06	1.68399e+06	1.74701e+06	1.87851e+06	2.00828e+06	3.44223e+06	3.28387e+06	2.18947e+06	2.13525e+06	1.81953e+06	1.77515e+06	3.36783e+06	3.37755e+06	2.01792e+06	1.91894e+06
PS 6-DB (sum of 1)	1.9999e+06	2.1189e+06	3.58073e+06	3.73946e+06	6.42574e+06	6.58304e+06	1.51688e+06	1.57474e+06	4.61022e+06	3.71741e+06	5.96303e+06	6.1952e+06	2.09353e+06	2.23035e+06	3.69795e+06	3.71812e+06	6.76393e+06	6.90618e+06	1.69764e+06	1.78706e+06	4.09302e+06	4.76268e+06	6.49184e+06	6.97918e+06	2.06703e+06	2.14426e+06	3.39882e+06	3.46118e+06	5.72287e+06	5.4737e+06	1.54793e+06	1.4978e+06	4.32034e+06	4.52395e+06	5.83507e+06	5.85348e+06
SSulfate 1-DB (sum of 1)	746921	756642	696794	646039	912558	852205	535873	611504	722273	680278	762863	792352	655474	779594	705459	709741	939741	1.05384e+06	724821	758655	729089	716409	973237	1.02511e+06	857434	876376	822990	768737	893029	1.06849e+06	765024	840686	997039	855248	1.07949e+06	1.01139e+06

## Sheet: Figure 4 sample description
Sample name	Cell line	Treatment 1	Treatment 2			Abbreviation	Lipid class	Example: chain summed	Example: chain separated
M1	MIA PaCa-2	BCAA +			Lipid class nomenclature	CAR	Acylcarnitine	CAR 18:1	CAR 18:1
M2	MIA PaCa-2	BCAA +	ETO			CE	Cholesteryl ester	CE 18:1	CE 18:1
M3	MIA PaCa-2	BCAA +	DGATi			CL	Cardiolipin	CL 70:5	CL 16:0_18:1_18:2_18:2
M4	MIA PaCa-2	BCAA -				Cer-NDS	Ceramide non-hydroxyfatty acid-dihydrosphingosine	Cer 44:0;2O	Cer 18:0;2O/26:0
M5	MIA PaCa-2	BCAA -	BCKA			Cer-NS	Ceramide non-hydroxyfatty acid-sphingosine	Cer 42:1;2O	Cer 18:1;2O/24:0
M6	MIA PaCa-2	BCAA -	DGATi			Cholesterol	Cholesterol	Cholesterol	Cholesterol
M9	MIA PaCa-2	BCAA +				CoQ	Coenzyme Q	CoQ10	CoQ10
M10	MIA PaCa-2	BCAA +	DGATi			DG	Diacylglycerol	DG 38:4	DG 18:0_20:4
M12	MIA PaCa-2	BCAA -				FA	Free fatty acid	FA 18:1	FA 18:1
M13	MIA PaCa-2	BCAA -	DGATi			GM3	Ganglioside GM3	GM3 36:1;2O	GM3 18:1;2O/18:0
M15	MIA PaCa-2	BCAA +	ETO			Hex2Cer	Dihexosylceramide	Hex2Cer 34:1;2O	Hex2Cer 18:1;2O/16:0
M16	MIA PaCa-2	BCAA -	BCKA			HexCer-NDS	Hexosylceramide non-hydroxyfatty acid-dihydrosphingosine	HexCer 40:0;2O	HexCer 18:0;2O/22:0
M17	MIA PaCa-2	BCAA +				HexCer-NS	Hexosylceramide non-hydroxyfatty acid-sphingosine	HexCer 38:1;2O	HexCer 18:1;2O/20:0
M18	MIA PaCa-2	BCAA +	DGATi			LPC	Lysophophatidylcholine	LPC 18:1	LPC 18:1
M20	MIA PaCa-2	BCAA -				LPE	Lysophosphatidylethanolamine	LPE 18:1	LPE 18:1
M21	MIA PaCa-2	BCAA -	DGATi			LPS	Lysophosphatidylserine	LPS 18:0	LPS 18:0
M23	MIA PaCa-2	BCAA +	ETO			MG	Monoacylglycerol	MG 18:0	MG 18:0
M24	MIA PaCa-2	BCAA -	BCKA			PC	Phosphatidylcholine	PC 38:4	PC 18:0_20:4
						EtherPC	Ether-linked phosphatidylcholine	PC O-38:4	PC O-18:0_20:4
						PE	Phosphatidylethanolamine	PE 38:4	PE 18:0_20:4
						EtherPE	Ether-linked phosphatidylethanolamine	PE O-38:4	PE O-18:0_20:4
						OxPE	Oxidized phosphatidylethanolamine	PE 38:4;4O	PE 18:0_20:4;4O
						PG	Phosphatidylglycerol	PG 38:4	PG 18:0_20:4
						PI	Phosphatidylinositol	PI 38:4	PI 18:0_20:4
						EtherPI	Ether-linked phosphatidylinositol	PI O-36:4	PI O-16:0_20:4
						PS	Phosphatidylserine	PS 38:4	PS 18:0_20:4
						SM	Sphingomyelin	SM 38:1;2O	SM 18:1;2O/20:0
						SSulfate	Sterol sulfate	ST 27:1;O;S	ST 27:1;O;S
						TG	Triacylglycerol	TG 56:8	TG 16:0_18:2_22:6
						EtherTG	Ether-linked triacylglycerol	TG O-56:7	TG O-16:0_18:1_22:6

## Sheet: Figure 4 TIC lipidomics
	M1	M2	M3	M4	M5	M6	M9	M10	M12	M13	M15	M16	M17	M18	M20	M21	M23	M24
CAR 14:0	950008	32395	329836	273126	1.89639e+06	396763	1.48789e+06	535613	223910	511245	26415.8	2.1016e+06	470672	246307	328005	269087	22524.6	359268
CAR 14:1	71489.1	2964.44	18805.5	23509.2	123464	14961.2	79325.3	14859	14799	15829.2	550.857	115114	42616.6	11433.4	32695	14482.9	1226.49	17618.5
CAR 15:0	58150.1	5565.76	76708.6	19459.4	112802	85160	100288	119134	14174.1	109599	4309.36	117557	28479.7	56463.1	16651.6	46441	4566.04	19304.4
CAR 16:0	1.43603e+06	77222.2	3.3217e+06	476460	3.06581e+06	3.82268e+06	3.15647e+06	6.11427e+06	425466	5.5212e+06	18835.4	4.26656e+06	772504	1.97131e+06	537709	1.95279e+06	47604	687205
CAR 16:1	199761	3564.16	216607	55071.2	417017	238908	406072	282129	50132.1	249425	655.179	471445	91042.4	142505	74814.1	133022	1374.75	70874.8
CAR 17:0 (1)	1088.07	1022.31	135021	2685.6	27120.7	133900	43208.3	217132	1539.11	158809	1873.89	48437.9	2894.35	65075.8	2062.84	57030.6	821.019	6798.67
CAR 17:0 (2)	17358.1	1575.21	158759	12700.6	46547.1	135583	82980.1	221589	8556.78	160346	2423.77	88672.3	12188.6	83365.9	13712.2	65670.2	1263.8	11394.1
CAR 18:0	115621	23196.8	1.08524e+06	91693.6	335719	887626	988472	1.40606e+06	91494.6	894359	3155	1.17962e+06	104072	668624	127114	467996	49852.2	142055
CAR 18:1	273918	37229.5	1.75179e+06	129344	663741	1.78223e+06	907899	2.75181e+06	116543	1.99747e+06	4137.76	975946	145286	896516	145885	777685	23398	155166
CAR 20:0	11772.7	2937.87	60488.1	8225.93	52936.1	54895.2	362124	57208.1	16348.2	41626.7	1131.94	434773	20051.6	46434.5	24641.9	44220.1	9986.38	30625.4
CAR 20:1	8324.43	2940.4	117483	10509.1	67919.4	110485	260521	99301	10545	75429.2	1133.89	272161	8729.11	81632.2	19020.2	68570.3	1180.09	25318.6
CAR 20:4	12609.6	4414.4	153774	11041.9	16255.5	122648	1544.5	103061	1670.31	57357.9	796.549	2015.94	2466.39	105197	679.122	78439.9	1862.93	1273.34
CE 18:1	505645	83395.2	48303.1	2.62618e+06	1.10992e+06	91739.1	1.28659e+06	48231.5	3.53501e+06	117683	76202.5	2.33933e+06	889011	121515	3.34475e+06	459094	507780	2.1891e+06
CE 20:2	166091	34958.4	10708.4	754094	284107	23197.9	300444	8274.56	970098	31980.4	21209.5	416658	233715	33295.3	967887	122263	135665	428516
CE 20:3	345811	150711	80550.9	911373	330896	99595.8	259043	45857.4	731439	71325.5	79274.7	238864	458241	153786	1.067e+06	195034	276730	303682
CE 20:4	460287	190066	124239	962737	384152	141470	292901	65222	760642	99816.1	132853	306266	672292	232134	1.22264e+06	275941	417048	355052
CE 20:5	210898	65789.5	60419.3	323168	202163	60631.3	172890	39119.5	276321	45359.4	47718.8	170388	233428	76973.3	388432	122876	128587	181157
CE 22:4	526826	271091	136732	1.26658e+06	480172	151842	458624	49598.3	1.09154e+06	89651	177809	408634	702558	201375	1.47294e+06	285159	508960	499640
CE 22:5	2.01718e+06	670131	343693	4.4341e+06	2.04186e+06	399928	1.78567e+06	160074	4.03015e+06	323351	396169	1.68899e+06	2.42881e+06	586708	5.09157e+06	1.02829e+06	1.52306e+06	1.9179e+06
CE 22:6	1.72286e+06	707159	468446	2.67554e+06	1.87329e+06	534602	1.90341e+06	280058	3.29243e+06	547552	562329	2.15551e+06	1.62322e+06	622331	3.05817e+06	1.17388e+06	1.18543e+06	2.10477e+06
CE 24:4	467298	209738	70643.1	789055	395468	81775.9	405557	25444.9	866221	64688.7	115737	413538	561332	128826	876580	210479	398161	409809
CE 24:5	747431	248910	84319.6	1.24868e+06	762559	105146	730474	51323	1.48865e+06	115533	155362	815100	796428	159417	1.4578e+06	333520	550303	892477
CE 26:3	1.08352e+06	265493	119776	1.26223e+06	1.09425e+06	182918	937283	88849.5	1.15198e+06	177380	318935	930782	1.13568e+06	280037	1.21224e+06	604554	774857	859223
CE 26:4	316633	135709	61409.8	469878	290396	74662	289237	35099	528984	73331.2	106321	295951	337280	92495.6	481647	145625	267548	343875
CE 26:5	260794	101674	43152.7	413538	330961	66197	316238	29474.5	506410	61293.1	96645.7	397106	281100	75385.9	509320	166582	203362	394043
CE 28:4	190064	2700.01	16620	227645	230316	9129.65	174937	906.378	211811	17751.1	1029.57	233485	204003	26495.8	190940	93912.4	175894	232503
Cholesterol	2.1843e+06	2.54487e+06	3.40505e+06	1.81213e+06	2.19422e+06	3.30828e+06	1.96482e+06	2.97888e+06	1.61831e+06	3.38054e+06	3.08285e+06	1.85163e+06	1.71898e+06	3.02259e+06	1.72209e+06	3.01933e+06	2.14433e+06	1.80871e+06
CoQ10	79124.4	86334.4	82517.1	76434.7	96299	78351.1	96793.3	84251.3	77295.3	79520.7	92537.2	105125	82198.6	89810.1	80873.6	87259.1	84155.5	74111.5
DG 34:1	443902	447056	275245	383025	497484	365217	374272	247962	305291	299909	252906	369452	415786	322905	385854	353837	394577	438825
DG 36:1	147492	143882	141047	166878	162027	143105	156061	126000	184400	164819	112452	138172	144387	135238	176889	137802	146394	120089
DG 38:3	139842	79889.3	92953.7	174254	136151	108535	168762	77152.9	195722	112729	48128.3	91703.9	104264	73154.7	138613	95618.6	69243	81150.7
DG 38:4	850351	703400	1.15197e+06	1.14245e+06	809985	1.09938e+06	721354	770041	1.17742e+06	1.09894e+06	417112	425040	679856	690256	966675	789166	517019	409837
LPC 16:0/0:0	624064	889037	1.82822e+06	455385	438552	2.10929e+06	296649	1.17317e+06	487090	1.68661e+06	693217	428531	541840	1.88253e+06	425891	2.01464e+06	1.05365e+06	691093
LPC 18:0/0:0	347809	626129	1.90545e+06	276171	231216	1.74474e+06	156690	746392	206622	1.123e+06	505974	213396	354230	1.81972e+06	246272	1.50794e+06	595724	249675
LPC 18:1/0:0	363301	653036	642546	240349	261856	801592	203622	515246	262980	676364	552355	281832	335820	717490	248364	733944	748618	382436
LPC 20:1/0:0	13302.7	42356.2	50563.9	7695.13	8878.06	63851.3	6866.87	35633	9253.16	58820.3	37398.8	9007.31	15903	54604	10596.1	60774.5	41956.7	16647.1
LPC 20:3/0:0	24454.8	53569.9	103577	14130	16400.5	102415	8630.74	51208.5	12522.3	65194.4	40199.9	10253	27426.2	100077	13901.7	61380.2	60856.3	12863.3
LPC 20:4/0:0	33579.8	60613.5	109189	26474	23963.1	96099	13921.3	50261.3	62624.1	58833.5	48375	14340.2	25073.4	110513	55070.2	67007.6	59717.5	17606.8
LPC 22:5/0:0	41336	80480.2	148537	23414.5	26164.1	141485	10796.6	78253.6	18190.1	112789	64703.8	16327	42318.7	152631	21901.5	96254.6	102018	19075.5
LPC 22:6/0:0	37171.8	87003.7	82109.5	26294.7	46992.4	101171	20166.8	56259	24889	95171.9	57339.8	24382	32399.9	74991.5	21298	56324.6	79819.4	27708.1
LPC 24:0/0:0	21022.7	38326.4	77682.7	19767.1	18028.7	82271.6	15187.9	53515.3	19105.1	104944	30776.8	10065.1	19999.3	71454.5	18482	97509.2	29380.2	16393
LPC 26:1/0:0	11971.5	51371	90931.9	14586.4	16429.3	133332	19252.6	87356.5	15774.6	169351	49460.1	13363.9	13225.7	88651.9	15774.3	166725	38543.5	20125
LPC 28:0	1.06606e+06	1.06133e+06	1.22819e+06	706576	916516	1.15266e+06	1.20059e+06	1.22372e+06	660573	998525	1.39563e+06	1.09012e+06	821284	977821	612120	885911	954559	1.19588e+06
MG 18:0	184453	121419	122815	103248	93291.6	127089	79667.8	76936.7	219114	73582.6	73226.9	65337.9	89133	119628	73345.2	115289	91194.6	86539.6
PC 28:0	4.38978e+06	4.15999e+06	2.21319e+06	2.09812e+06	4.33892e+06	2.49956e+06	5.58556e+06	4.66924e+06	2.53844e+06	3.5449e+06	5.83709e+06	5.49665e+06	2.84825e+06	1.941e+06	1.68555e+06	2.19329e+06	3.86921e+06	5.11994e+06
PC 29:0	2.8126e+06	2.42805e+06	1.80361e+06	1.46503e+06	2.485e+06	1.62175e+06	2.97512e+06	2.58969e+06	1.42599e+06	2.00193e+06	3.16523e+06	2.52851e+06	2.20361e+06	1.76586e+06	1.36583e+06	1.5158e+06	2.59299e+06	2.73697e+06
PC 30:0	4.60135e+07	3.24102e+07	1.65273e+07	2.41692e+07	4.39284e+07	1.61118e+07	4.94264e+07	2.43718e+07	1.91911e+07	1.68799e+07	3.50412e+07	4.35212e+07	3.54406e+07	1.97468e+07	2.21558e+07	1.8523e+07	3.88094e+07	4.57468e+07
PC 30:1	4.14832e+06	4.08343e+06	3.16261e+06	2.37451e+06	4.49476e+06	3.14164e+06	5.41088e+06	5.08116e+06	2.58781e+06	3.78809e+06	4.76119e+06	5.15619e+06	3.57518e+06	2.82073e+06	2.16388e+06	2.91882e+06	3.71839e+06	5.24971e+06
PC 30:3	298618	291530	165928	153487	303138	161780	422231	348237	195984	260306	458709	421515	199606	140088	111038	156575	284457	416706
PC 31:0 (1)	3.04872e+06	3.34768e+06	2.69837e+06	1.90628e+06	2.82819e+06	2.42191e+06	5.97049e+06	3.55367e+06	1.70551e+06	2.70248e+06	3.64442e+06	2.61346e+06	2.8983e+06	2.5372e+06	1.83161e+06	2.38004e+06	3.29311e+06	2.86719e+06
PC 31:0 (2)	6.63712e+06	5.59865e+06	4.01538e+06	3.36969e+06	5.19748e+06	3.39834e+06	5.98409e+06	3.99564e+06	2.91322e+06	2.81421e+06	5.67642e+06	5.31681e+06	6.28724e+06	4.50968e+06	3.95868e+06	3.56612e+06	6.08697e+06	5.77174e+06
PC 31:1	3.33865e+06	3.51535e+06	3.89911e+06	2.16172e+06	3.36341e+06	3.67884e+06	3.88972e+06	5.33772e+06	2.21092e+06	4.23292e+06	4.69178e+06	3.79721e+06	3.01228e+06	3.45167e+06	2.16066e+06	3.44815e+06	3.33663e+06	4.48709e+06
PC 32:0	5.94416e+07	4.95688e+07	2.5995e+07	3.93011e+07	6.25548e+07	2.87268e+07	5.27901e+07	3.41021e+07	3.08053e+07	2.64559e+07	4.91569e+07	4.93373e+07	6.76093e+07	4.21792e+07	3.86924e+07	3.37206e+07	6.25571e+07	5.49712e+07
PC 32:1	8.41503e+07	8.04644e+07	8.37806e+07	6.28849e+07	9.53626e+07	8.31323e+07	9.41077e+07	1.13783e+08	6.24365e+07	9.95502e+07	9.23459e+07	1.01337e+08	7.63548e+07	7.99978e+07	6.46261e+07	9.18026e+07	8.48605e+07	1.13833e+08
PC 32:2 (1)	3.44262e+06	3.23073e+06	3.75282e+06	2.38812e+06	3.67071e+06	3.42006e+06	3.61139e+06	4.6577e+06	2.30636e+06	3.43234e+06	3.08953e+06	3.45722e+06	3.29975e+06	3.21519e+06	2.41635e+06	3.07833e+06	3.10596e+06	3.73353e+06
PC 32:2 (2)	1.83071e+06	1.60799e+06	1.98286e+06	1.11634e+06	1.83343e+06	1.85575e+06	1.76038e+06	2.37017e+06	1.10177e+06	2.19683e+06	1.95075e+06	1.46337e+06	1.68327e+06	1.74182e+06	1.20835e+06	1.7396e+06	1.73772e+06	1.89077e+06
PC 32:2 (3)	1.43249e+06	956838	1.15589e+06	733891	1.45188e+06	1.02938e+06	1.33438e+06	1.49034e+06	744591	1.18271e+06	1.19007e+06	1.21299e+06	1.19801e+06	1.05215e+06	716072	917138	1.0703e+06	1.34887e+06
PC 32:3 (1)	224420	144808	246610	93069	159562	204929	151556	219047	83103.5	173179	145744	127038	171763	169808	93916.3	127880	145853	147293
PC 32:3 (2)	246126	154944	457477	109989	212462	317750	188555	480382	92803.3	265616	145320	150585	257095	350952	120656	241503	171541	160244
PC 33:0 (1)	2.58833e+06	2.79353e+06	2.37865e+06	1.66034e+06	2.36094e+06	2.27126e+06	2.59566e+06	2.64009e+06	1.50514e+06	2.20638e+06	3.06344e+06	2.3362e+06	2.40383e+06	2.70727e+06	1.82437e+06	2.24008e+06	2.75218e+06	2.58092e+06
PC 33:0 (2)	1.98783e+06	1.78227e+06	1.21905e+06	1.35039e+06	1.69855e+06	1.06686e+06	1.71381e+06	1.09963e+06	1.03172e+06	943609	1.78787e+06	1.33942e+06	2.00368e+06	1.46594e+06	1.42286e+06	1.08769e+06	2.10247e+06	1.36962e+06
PC 33:1	1.78538e+07	1.69081e+07	1.8768e+07	1.35214e+07	1.66574e+07	1.83445e+07	1.7078e+07	2.06736e+07	1.31084e+07	1.97471e+07	1.79177e+07	1.69298e+07	1.73754e+07	1.84011e+07	1.38622e+07	1.74482e+07	1.57452e+07	1.88715e+07
PC 33:2	1.45205e+06	1.40227e+06	1.68665e+06	1.01597e+06	1.4639e+06	1.53352e+06	1.39608e+06	1.8478e+06	944728	1.6272e+06	1.36448e+06	1.29878e+06	1.40375e+06	1.53529e+06	1.13035e+06	1.48689e+06	1.35506e+06	1.32334e+06
PC 34:0	9.70896e+06	8.81943e+06	4.82927e+06	7.33977e+06	8.24002e+06	4.03724e+06	8.52649e+06	4.10385e+06	5.73893e+06	4.00642e+06	7.65686e+06	7.01535e+06	9.87463e+06	5.6714e+06	7.48712e+06	4.95745e+06	1.07712e+07	7.15237e+06
PC 34:1	3.58272e+08	3.31907e+08	3.19485e+08	3.38914e+08	4.09367e+08	3.59799e+08	3.81994e+08	3.85283e+08	3.1664e+08	3.80473e+08	3.26002e+08	3.5966e+08	3.80948e+08	3.75991e+08	3.37289e+08	3.58453e+08	3.53925e+08	3.63024e+08
PC 34:2	4.72453e+07	4.11419e+07	4.72525e+07	3.8275e+07	4.96661e+07	4.72343e+07	4.45636e+07	5.3066e+07	3.84082e+07	5.0423e+07	4.25444e+07	4.46255e+07	4.44264e+07	4.54566e+07	4.27055e+07	4.62526e+07	4.32284e+07	4.89764e+07
PC 34:3	4.89747e+06	4.79376e+06	5.26515e+06	3.2026e+06	4.82081e+06	4.88643e+06	4.40698e+06	6.0093e+06	2.86196e+06	5.202e+06	5.0682e+06	3.57229e+06	4.64308e+06	4.54545e+06	3.32494e+06	4.28754e+06	4.64868e+06	4.55247e+06
PC 34:4	1.41217e+06	1.03738e+06	1.24838e+06	1.40863e+06	1.35114e+06	1.12205e+06	1.25912e+06	1.21481e+06	1.32882e+06	1.16386e+06	897078	1.04624e+06	1.39308e+06	1.05564e+06	1.18101e+06	924680	1.03266e+06	1.11879e+06
PC 34:5	243904	103820	151829	146766	217982	126669	197837	162272	150146	132348	99484.8	157859	194634	119160	117514	98442.8	120588	195925
PC 35:0	275261	369973	308711	227001	248804	266965	287720	291345	209447	262398	384456	239366	278178	322500	214996	258338	328319	221332
PC 35:1	7.24399e+06	7.88816e+06	1.02588e+07	6.92945e+06	7.20525e+06	9.47231e+06	7.0626e+06	9.56287e+06	6.70796e+06	9.69338e+06	8.12048e+06	6.62926e+06	7.07893e+06	9.25603e+06	6.95892e+06	8.6127e+06	7.5283e+06	7.00528e+06
PC 35:2	6.32361e+06	7.0931e+06	7.51113e+06	5.4288e+06	6.96827e+06	6.99366e+06	6.99373e+06	8.17923e+06	4.99066e+06	7.45635e+06	7.80479e+06	6.88149e+06	6.4772e+06	6.98547e+06	5.59497e+06	6.87159e+06	6.25996e+06	7.68119e+06
PC 35:3	956243	943305	1.15135e+06	713924	921373	1.15943e+06	831647	1.24574e+06	680003	1.10527e+06	911472	832136	917001	982694	788039	985881	845405	894360
PC 35:4	880466	692353	1.16286e+06	851323	660926	965269	689111	826078	689117	796208	680224	529587	970626	964077	787495	792434	686454	707951
PC 36:1	3.16436e+07	4.12694e+07	6.52412e+07	3.45687e+07	3.05615e+07	6.14324e+07	3.55721e+07	5.76997e+07	3.92214e+07	6.94301e+07	4.77947e+07	3.68456e+07	3.1235e+07	5.43872e+07	3.52985e+07	6.30101e+07	3.62356e+07	3.35058e+07
PC 36:2	9.65406e+07	1.26658e+08	1.2559e+08	8.78231e+07	1.09073e+08	1.28102e+08	1.02181e+08	1.30331e+08	8.92133e+07	1.40291e+08	1.31712e+08	1.02704e+08	9.19283e+07	1.22941e+08	9.41109e+07	1.28872e+08	1.06609e+08	9.78022e+07
PC 36:3 (1)	1.85113e+07	1.90677e+07	2.33768e+07	1.47726e+07	1.89719e+07	2.17623e+07	1.7094e+07	2.53589e+07	1.48092e+07	2.44612e+07	1.9102e+07	1.69451e+07	1.80209e+07	2.03777e+07	1.7226e+07	2.23133e+07	1.86961e+07	1.89452e+07
PC 36:3 (2)	1.86038e+07	1.83462e+07	2.0158e+07	1.37268e+07	1.60717e+07	1.79135e+07	1.42561e+07	2.49468e+07	1.3474e+07	1.62667e+07	1.55907e+07	1.42201e+07	1.96244e+07	1.87214e+07	1.49612e+07	1.61665e+07	1.71452e+07	1.63341e+07
PC 36:4 (1)	2.81923e+06	3.46161e+06	5.62429e+06	1.85434e+06	2.62492e+06	5.0929e+06	2.44861e+06	5.43608e+06	1.69559e+06	4.69605e+06	3.57285e+06	2.28287e+06	2.5693e+06	4.38242e+06	1.91464e+06	3.92072e+06	2.8854e+06	2.58997e+06
PC 36:4 (2)	4.65238e+07	3.66965e+07	4.76484e+07	4.87121e+07	4.28823e+07	4.5651e+07	3.57104e+07	3.9913e+07	4.4199e+07	4.52673e+07	3.06927e+07	3.38089e+07	4.70834e+07	4.19439e+07	4.59274e+07	4.67061e+07	4.24329e+07	4.49172e+07
PC 36:5 (1)	1.72528e+06	1.71074e+06	2.56993e+06	1.34369e+06	1.47365e+06	2.16013e+06	1.41172e+06	2.16986e+06	1.27215e+06	1.75225e+06	1.52057e+06	1.25432e+06	1.66703e+06	1.98093e+06	1.44919e+06	1.7584e+06	1.45223e+06	1.43785e+06
PC 36:5 (2)	7.39506e+06	3.26027e+06	4.05093e+06	4.22911e+06	6.62215e+06	3.8334e+06	5.2928e+06	4.38197e+06	4.07122e+06	5.09982e+06	3.3531e+06	4.97848e+06	6.44542e+06	3.72881e+06	4.36321e+06	4.29704e+06	5.13502e+06	7.41877e+06
PC 36:6 (1)	291696	145960	327307	145042	267683	249172	216643	325478	116080	231365	137473	183579	260424	254026	151709	216047	178978	270078
PC 36:6 (2)	1.0294e+06	1.18697e+06	791491	540165	842680	652251	825704	917703	472046	805961	1.14626e+06	674243	699141	606436	433683	563071	916790	642344
PC 37:1	334544	479155	678987	293088	315198	639259	373020	523017	284917	596709	519984	326006	293598	608216	287813	554559	388101	297249
PC 37:2	1.4852e+06	2.19896e+06	2.42431e+06	1.3311e+06	1.70169e+06	2.4152e+06	1.78974e+06	2.54689e+06	1.39762e+06	2.87891e+06	2.6293e+06	1.8669e+06	1.48252e+06	2.17047e+06	1.39251e+06	2.23277e+06	1.82429e+06	1.80294e+06
PC 37:3	810675	957805	1.14739e+06	553240	722157	1.02626e+06	671844	1.11394e+06	582901	1.26604e+06	928781	679411	732386	968998	634669	1.02549e+06	791665	726307
PC 37:4	1.49491e+06	1.43965e+06	1.77703e+06	1.57893e+06	1.02334e+06	1.64616e+06	1.01734e+06	1.29216e+06	1.30814e+06	1.56907e+06	1.08377e+06	876111	1.62566e+06	1.6086e+06	1.4349e+06	1.5457e+06	1.35788e+06	1.13207e+06
PC 37:5	729657	866232	1.18856e+06	610963	615872	1.02239e+06	555352	977982	479891	826045	837365	442562	719934	1.00211e+06	550655	828899	653608	510315
PC 37:6 (1)	122614	106975	120007	65345.9	113563	106452	100647	138717	58939.5	98621.1	90042.2	71719.9	121298	95443.1	58654.5	84810.7	100002	100904
PC 37:6 (2)	206154	324581	297056	149517	183865	271111	186330	296984	133453	236401	294725	154826	194522	215959	133182	198137	216139	153028
PC 38:1	440194	704736	950016	319431	409195	888336	426693	777570	318297	893373	772654	403243	383241	855135	385166	877135	606022	414607
PC 38:2	2.81373e+06	4.70533e+06	5.0618e+06	2.39692e+06	3.01802e+06	5.23575e+06	3.42305e+06	5.03993e+06	2.69434e+06	6.37389e+06	5.91828e+06	3.66304e+06	2.75536e+06	4.34268e+06	2.75119e+06	5.63396e+06	3.81208e+06	3.29358e+06
PC 38:3	4.83176e+06	5.59644e+06	8.52271e+06	5.03496e+06	4.36589e+06	8.76022e+06	4.90637e+06	7.39881e+06	5.54833e+06	8.50999e+06	5.90091e+06	5.00533e+06	4.6851e+06	7.45298e+06	4.83823e+06	7.70196e+06	5.06003e+06	4.79671e+06
PC 38:4 (1)	1.0845e+07	1.33024e+07	2.08047e+07	8.58792e+06	9.48874e+06	1.76611e+07	8.91868e+06	1.52578e+07	7.65809e+06	1.60121e+07	1.21718e+07	8.13928e+06	1.08367e+07	1.69715e+07	7.8767e+06	1.37372e+07	1.00409e+07	9.02313e+06
PC 38:4 (2)	7.09251e+06	1.52606e+07	1.73077e+07	4.43881e+06	5.17461e+06	1.33336e+07	4.83469e+06	9.49255e+06	3.18348e+06	9.58442e+06	1.24854e+07	3.73721e+06	6.89487e+06	1.53011e+07	4.02321e+06	9.96737e+06	9.00177e+06	3.94097e+06
PC 38:4 (3)	2.79436e+07	3.24714e+07	4.2953e+07	3.25187e+07	2.23397e+07	4.62394e+07	2.27731e+07	3.16136e+07	2.86151e+07	3.69781e+07	2.57386e+07	2.06118e+07	3.06708e+07	4.59434e+07	2.91514e+07	4.34217e+07	3.14236e+07	1.94212e+07
PC 38:5	3.32848e+07	4.31934e+07	5.27947e+07	3.103e+07	3.19012e+07	4.86962e+07	2.85343e+07	4.3397e+07	2.64483e+07	4.52531e+07	4.03197e+07	2.53397e+07	3.26601e+07	4.5927e+07	2.80738e+07	4.27678e+07	3.67405e+07	2.97472e+07
PC 38:6 (1)	836273	1.38942e+06	2.36472e+06	461649	744223	1.95869e+06	733606	2.13378e+06	397729	1.59623e+06	1.263e+06	626991	800469	1.78774e+06	440719	1.43992e+06	960649	602878
PC 38:6 (2)	5.12071e+06	4.02269e+06	6.13703e+06	3.33217e+06	5.00374e+06	5.39073e+06	4.65439e+06	6.40268e+06	3.03966e+06	5.9667e+06	4.7339e+06	4.1771e+06	4.84273e+06	4.92438e+06	3.29657e+06	5.07745e+06	4.74771e+06	5.15721e+06
PC 38:6 (3)	1.13968e+07	1.62435e+07	1.21895e+07	8.30027e+06	1.19081e+07	1.20433e+07	1.10458e+07	1.3654e+07	8.15929e+06	1.40067e+07	1.52141e+07	1.15238e+07	1.02833e+07	1.05771e+07	7.73162e+06	1.19708e+07	1.24378e+07	1.1574e+07
PC 38:7	985167	1.45493e+06	1.72045e+06	542729	929831	1.61209e+06	986116	1.80271e+06	499847	1.69258e+06	1.40844e+06	838539	809898	1.19461e+06	558575	1.19124e+06	1.04217e+06	864478
PC 39:6	230160	361306	582382	117706	189855	462097	175045	513405	96721.7	419441	330959	148209	191647	435161	121049	352465	225989	139859
PC 39:7	255144	354306	436592	150025	217476	376715	224665	436640	139099	443605	338794	196892	201620	324550	160533	317175	277482	210448
PC 40:1	167023	271062	298418	101247	142224	332066	146837	252403	78247.3	380059	258893	133681	137617	301683	101323	347563	222160	138905
PC 40:2	250692	628512	676631	170713	238662	671849	251795	639884	130795	772060	708119	238356	219736	613208	187571	681123	413285	228026
PC 40:3	219221	480164	515586	124384	204056	517026	180209	456689	112636	540120	440924	147598	224770	488376	125732	461832	313979	160068
PC 40:4 (1)	1.45715e+06	3.39277e+06	3.58638e+06	805823	1.18417e+06	3.46449e+06	1.0559e+06	2.38014e+06	629456	2.50574e+06	2.54706e+06	799538	1.52391e+06	3.67047e+06	800483	2.72988e+06	2.12136e+06	877928
PC 40:4 (2)	517593	1.23607e+06	2.93745e+06	556992	484764	2.78347e+06	694487	2.11892e+06	546905	2.29357e+06	1.59485e+06	705968	508325	2.08213e+06	488707	2.03672e+06	736104	518599
PC 40:5	5.56372e+06	1.0276e+07	1.56253e+07	6.43316e+06	5.46815e+06	1.73034e+07	6.88998e+06	1.40903e+07	6.25773e+06	1.58823e+07	1.13735e+07	6.78684e+06	5.83643e+06	1.51277e+07	5.42847e+06	1.50331e+07	7.61647e+06	5.35282e+06
PC 40:6 (1)	7.18857e+06	1.36165e+07	2.14566e+07	4.76299e+06	7.21813e+06	1.88923e+07	6.71694e+06	1.94361e+07	4.15786e+06	1.77821e+07	1.4714e+07	5.93066e+06	6.62405e+06	1.71988e+07	4.90399e+06	1.52123e+07	8.87404e+06	5.99935e+06
PC 40:6 (2)	3.60404e+06	5.17987e+06	7.01354e+06	2.93341e+06	3.17688e+06	6.97757e+06	3.82716e+06	6.47344e+06	3.34135e+06	7.69807e+06	5.65822e+06	4.36399e+06	3.31072e+06	5.98059e+06	2.81635e+06	6.75218e+06	4.22795e+06	4.19667e+06
PC 40:7	6.64135e+06	1.21226e+07	1.37765e+07	4.94934e+06	7.1239e+06	1.37714e+07	7.63255e+06	1.64662e+07	5.18477e+06	1.7404e+07	1.3431e+07	8.52031e+06	5.55222e+06	1.02056e+07	4.80921e+06	1.129e+07	8.13506e+06	7.2831e+06
PC 40:8	687433	1.36734e+06	2.2626e+06	485842	623760	1.92648e+06	591046	1.7393e+06	450283	1.66361e+06	1.11726e+06	466076	680071	1.64072e+06	497813	1.47296e+06	866592	476836
PC 40:9	128371	148760	442782	67060.6	87846.7	360310	87323.8	336424	51286	244940	140845	62615.8	125102	326236	66569.1	282150	118580	68860.3
PC 42:0	109820	123203	89607.5	56928.5	102590	100703	93332.1	100098	63006.8	150710	112175	86668	104842	131367	75099.9	171553	156639	86513.1
PC 42:1	208840	430241	585987	140612	222622	647555	186061	385770	151440	778493	384503	171073	205050	587424	162860	739649	310920	194478
PC 42:2	251682	621824	675139	120509	262010	860047	232414	636672	126686	971192	666732	218527	199043	664855	152850	869871	425999	238694
PC 42:3	118244	307029	350264	50169.6	101572	382986	86608.1	233793	35972.3	344610	256008	57769.2	116324	316991	52951.6	327421	185513	75886
PC 42:4	326069	847992	940210	114026	276228	955002	213790	571115	77704	700059	619963	131284	333020	1.00926e+06	123839	797453	483952	159390
PC 42:5	614423	2.20937e+06	3.21101e+06	305113	565642	3.15445e+06	463446	2.03812e+06	227870	2.39613e+06	1.90474e+06	328406	604022	2.86535e+06	299162	2.26104e+06	1.04134e+06	372662
PC 42:6	1.1575e+06	3.5532e+06	3.09357e+06	714597	1.39156e+06	3.8341e+06	989918	3.54493e+06	639584	3.56177e+06	3.09442e+06	942219	1.3359e+06	3.71864e+06	725326	3.29616e+06	2.00836e+06	895463
PC 42:7	237578	527637	1.14237e+06	130558	221428	1.02418e+06	218358	836685	132373	802888	607615	200054	246289	888052	152511	774787	342407	191298
PC 42:8 (1)	238281	600840	1.3937e+06	166553	201156	1.17695e+06	217081	1.01415e+06	114999	927326	550423	157201	224642	953719	128516	844598	330905	175037
PC 42:8 (2)	358573	1.05678e+06	1.92602e+06	230546	261958	1.81056e+06	278663	1.26602e+06	180354	1.17026e+06	844739	175091	417104	1.64116e+06	169676	1.24502e+06	561437	200751
PC 42:9	741072	1.3279e+06	2.75109e+06	434348	522667	2.40301e+06	536877	1.93374e+06	391487	1.7694e+06	1.08012e+06	407024	745582	2.00675e+06	427879	1.70923e+06	883027	452183
PC 42:10	626787	1.12543e+06	1.70979e+06	494769	481402	1.62641e+06	534192	1.31402e+06	409404	1.41385e+06	957034	443734	534026	1.12448e+06	432379	1.11933e+06	743730	417911
PC 44:1	155835	334845	445064	99882.8	167033	637393	171028	392320	118779	764203	346334	163332	148198	535778	123749	790191	254443	183159
PC 44:2	172237	504640	615311	87049.8	186749	793326	182739	533346	99808.3	945759	555529	161906	147060	665094	106183	917480	322676	195222
PC 44:4 (1)	58899.7	190440	269936	22154.2	56484.5	362354	36360.3	211095	18471.8	316425	168159	32283.5	47845.3	297956	20368.9	260942	94769.2	37598.6
PC 44:4 (2)	82575.4	168263	179572	76140.3	57649.8	213638	67800.2	109161	76732.6	267198	104915	49918.8	72283.9	175542	63903.5	271807	113676	63331.1
PC 44:5 (1)	139014	544380	936883	56696.2	113388	1.19746e+06	97888.1	571969	43920.1	808156	447587	67621	121832	909467	38988.6	735503	217096	62407.6
PC 44:5 (2)	113717	266784	263633	74549.9	85619	337306	73501.7	196991	83258.3	447703	197039	81115.3	90578.6	280792	81758.2	392964	199336	82161.5
PC 44:6	92879.8	333734	431710	41257	89366.8	533102	66931.6	353443	31725.8	458826	313781	62806.5	89176	417391	34160.7	411147	155663	67867
PC 44:9	432398	659229	1.15472e+06	354512	344044	1.08643e+06	385872	933455	380592	991708	752471	386791	314505	937071	287102	877259	452667	306882
PC 44:10 (1)	97811.1	252311	585164	54974.4	70010.4	535290	86549.6	494842	44333.1	449302	275039	66596.7	80220.6	398050	41741.7	365751	119713	66791.6
PC 44:10 (2)	138141	438803	903106	93965.5	96758.7	836380	120342	771277	76752.8	777051	545435	110858	126604	638745	82939.7	625701	231865	122642
PC 44:11	191259	450948	826833	118137	169013	835998	197259	820355	122257	820601	526639	168230	163685	565801	103388	577676	265182	177409
PC 44:12	145361	316494	334338	89173	127610	373268	158322	399772	102745	390177	344888	124875	105915	213813	73342	267266	168292	129840
PC 46:2	22247.7	73332.9	61951.7	6055.85	21356.9	98013.2	29965.9	76467.2	18315.4	132346	96631	25089.7	19372.8	81901.2	10726.6	134452	50691.4	38013.8
PC 46:4	94341.4	187097	188054	69340.7	75433.7	279049	68530.7	133547	78842.8	363480	114681	57512.9	88856.5	235301	65501.4	384842	141429	83639.8
PC 46:5	132510	336910	339626	78109.7	105866	495447	97178.4	265595	79197.7	565149	244850	85559.9	111920	350844	70015.6	541290	193834	106242
PC O-30:0	3.49213e+06	3.54158e+06	2.33966e+06	2.29422e+06	3.3224e+06	2.26981e+06	4.62125e+06	2.30325e+06	2.29344e+06	1.89286e+06	4.46623e+06	5.61516e+06	3.21568e+06	2.60575e+06	2.51264e+06	2.24641e+06	3.32333e+06	4.27864e+06
PC O-30:1 (1)	320290	398331	574658	245425	279114	529598	349418	514249	246083	498755	495379	388063	274006	450810	256348	401936	312463	357386
PC O-30:1 (2)	1.50549e+06	1.9546e+06	1.87215e+06	1.17514e+06	1.4195e+06	1.7912e+06	1.67275e+06	2.13621e+06	1.19563e+06	1.56052e+06	2.62589e+06	2.01243e+06	1.60247e+06	1.74443e+06	1.33056e+06	1.66616e+06	1.76812e+06	1.74849e+06
PC O-31:1	723040	904793	879744	618549	736637	781059	709999	912122	599893	654714	1.00044e+06	685243	895843	1.10804e+06	737733	824133	896555	698324
PC O-32:0	3.68494e+06	3.39553e+06	2.13265e+06	2.55197e+06	4.3818e+06	1.90702e+06	5.33222e+06	2.31256e+06	2.76212e+06	2.19352e+06	5.28422e+06	6.84769e+06	3.69298e+06	2.55548e+06	3.03002e+06	2.59096e+06	4.19614e+06	6.01975e+06
PC O-32:1 (1)	3.46113e+06	4.69406e+06	4.71598e+06	3.27711e+06	3.69427e+06	4.35021e+06	4.66513e+06	4.70942e+06	3.68042e+06	5.2939e+06	7.15041e+06	6.42805e+06	3.62135e+06	4.80054e+06	3.89858e+06	5.43108e+06	3.98695e+06	5.975e+06
PC O-32:1 (2)	2.0721e+06	2.4214e+06	2.72998e+06	1.47978e+06	1.80655e+06	2.22301e+06	2.39684e+06	2.58942e+06	1.25583e+06	1.7339e+06	3.92056e+06	2.75766e+06	2.23147e+06	3.13066e+06	1.81119e+06	2.39935e+06	2.55939e+06	2.5274e+06
PC O-32:2	1.14856e+06	1.64083e+06	2.25337e+06	963866	894509	2.14133e+06	1.08469e+06	1.82238e+06	942884	1.71986e+06	1.78916e+06	1.2486e+06	1.27452e+06	2.16348e+06	1.14121e+06	1.95086e+06	1.31249e+06	1.27736e+06
PC O-32:4	251419	209008	287233	285350	179533	227738	185747	174305	257057	193454	178446	146806	195374	191435	195745	137088	174144	185516
PC O-33:1	874712	1.47941e+06	1.37623e+06	825499	955619	1.45064e+06	1.30289e+06	1.3362e+06	1.14329e+06	1.43591e+06	1.78034e+06	1.28831e+06	991007	1.31837e+06	920883	1.47604e+06	1.19942e+06	1.4181e+06
PC O-34:0	516158	465848	255334	381955	616413	234722	750169	279378	393609	276544	567372	877060	460445	291278	419463	305011	504969	656315
PC O-34:1	6.38613e+06	7.3288e+06	7.05296e+06	5.75545e+06	7.22952e+06	6.91647e+06	9.14506e+06	6.85886e+06	6.347e+06	7.85219e+06	1.07974e+07	1.16718e+07	6.51687e+06	7.14906e+06	6.3692e+06	8.29648e+06	7.05217e+06	9.67566e+06
PC O-34:2 (1)	1.41511e+06	1.93887e+06	1.96278e+06	1.28434e+06	1.52744e+06	1.90023e+06	1.92835e+06	2.13564e+06	1.74818e+06	2.65345e+06	2.78411e+06	2.45182e+06	1.49617e+06	2.00963e+06	1.76009e+06	2.66108e+06	1.82302e+06	2.46516e+06
PC O-34:2 (2)	1.02644e+06	1.4722e+06	2.83271e+06	1.26891e+06	1.08877e+06	3.05123e+06	1.58644e+06	2.88111e+06	1.552e+06	2.74708e+06	2.52878e+06	1.89416e+06	1.28134e+06	2.307e+06	1.41435e+06	2.60804e+06	1.36662e+06	2.11274e+06
PC O-35:1	112467	164736	172820	47484	127728	165457	204926	234707	172172	234439	329569	279520	137471	187338	152873	242639	173317	211176
PC O-35:8	1.0261e+06	892271	938803	933511	962900	858778	817624	602709	778906	749283	559785	741620	1.01663e+06	904479	963516	830395	877700	912197
PC O-36:0	74824.5	65954	55989.3	59096.5	85951.2	56465.3	90566.6	69896.4	61262.5	64767.8	82097.2	117990	63254.8	55960	62445	60827	59673.2	74747.8
PC O-36:1	458040	649914	704771	412947	485910	658428	686975	771978	535689	764975	1.14669e+06	909376	436816	678358	529715	828281	595190	704644
PC O-36:2 (1)	766271	1.05297e+06	1.35164e+06	735736	855514	1.34957e+06	1.06249e+06	1.36133e+06	963930	1.6067e+06	1.71776e+06	1.30527e+06	776872	1.2654e+06	914023	1.54572e+06	955735	1.19738e+06
PC O-36:2 (2)	173501	243782	420346	163035	190307	425306	277526	451752	197758	407421	455146	339656	215101	448183	207121	437789	242936	287247
PC O-36:3 (1)	2.87666e+06	2.68721e+06	2.20468e+06	3.0818e+06	3.17474e+06	2.24377e+06	3.32273e+06	2.29346e+06	3.8616e+06	2.83388e+06	3.92183e+06	4.23847e+06	2.98227e+06	2.84997e+06	3.41799e+06	2.73268e+06	3.03945e+06	3.85685e+06
PC O-36:3 (2)	247546	269869	701869	273825	286401	632231	310710	781074	325970	559099	737467	610066	286348	609277	326885	606129	320996	498289
PC O-36:4 (1)	1.00884e+07	9.28858e+06	6.03634e+06	1.50421e+07	1.12862e+07	5.64966e+06	1.25971e+07	4.91442e+06	1.48805e+07	6.5447e+06	1.18617e+07	1.65488e+07	1.16265e+07	6.40668e+06	1.58079e+07	7.01419e+06	9.71347e+06	1.28907e+07
PC O-36:4 (2)	1.14699e+06	1.08047e+06	1.31856e+06	1.48038e+06	1.30179e+06	1.46133e+06	1.25222e+06	1.56201e+06	1.64211e+06	1.40408e+06	1.53537e+06	1.73502e+06	1.4339e+06	1.56729e+06	1.56811e+06	1.42375e+06	1.38877e+06	1.36592e+06
PC O-36:5 (1)	1.81389e+06	981820	375086	1.70028e+06	2.28575e+06	498941	2.72942e+06	700357	1.78332e+06	795675	1.57326e+06	3.4932e+06	1.72878e+06	496590	1.84645e+06	892143	1.50808e+06	3.02287e+06
PC O-36:5 (2)	4.59549e+06	4.20178e+06	5.6491e+06	5.91575e+06	4.4525e+06	4.89392e+06	4.77383e+06	4.06581e+06	5.3763e+06	3.79447e+06	5.00301e+06	6.07089e+06	6.03449e+06	5.00772e+06	6.83749e+06	4.12624e+06	4.26246e+06	3.9888e+06
PC O-36:6	541511	440424	399778	570261	692463	359821	811814	447030	517454	414279	549433	1.06174e+06	614932	380928	629790	372525	493661	732941
PC O-37:8	366407	318253	321259	309002	304021	287242	271229	226841	277230	229773	202460	226918	352098	319632	317788	281423	316250	300813
PC O-38:1	153457	189520	208056	128075	173337	195742	186896	228301	138761	239217	266928	243149	114301	214094	147310	206346	146569	180400
PC O-38:3	336706	464343	390070	368907	371483	362293	470338	427950	528317	450848	657947	579705	367589	344130	403958	473308	383171	473340
PC O-38:4	2.45331e+06	2.56501e+06	1.8351e+06	3.25918e+06	2.39568e+06	1.64369e+06	2.87071e+06	1.41344e+06	3.16599e+06	1.72713e+06	3.26569e+06	3.40697e+06	2.62406e+06	1.74203e+06	3.26246e+06	1.96742e+06	2.42919e+06	2.42227e+06
PC O-38:5 (1)	6.33949e+06	6.75177e+06	5.92893e+06	8.71513e+06	7.00964e+06	5.43276e+06	7.44327e+06	4.59784e+06	8.335e+06	6.04311e+06	8.89705e+06	9.5714e+06	6.9495e+06	5.5298e+06	8.68432e+06	5.82617e+06	5.92932e+06	7.0914e+06
PC O-38:5 (2)	981703	807259	623218	1.11585e+06	1.18787e+06	618441	1.53606e+06	773970	1.30222e+06	690638	1.52338e+06	1.7602e+06	1.17043e+06	735753	1.15325e+06	803600	981113	1.22609e+06
PC O-38:5 (3)	846611	812975	1.04385e+06	942977	883193	948541	1.05767e+06	992632	802877	701944	1.28301e+06	1.30941e+06	1.01994e+06	954516	1.14634e+06	881714	906369	850737
PC O-38:6 (1)	2.34719e+06	2.41195e+06	3.47148e+06	2.63375e+06	3.47455e+06	1.59661e+06	4.23329e+06	2.04772e+06	3.25047e+06	2.30698e+06	4.65821e+06	6.12741e+06	2.16412e+06	1.38762e+06	2.89395e+06	2.1624e+06	2.37963e+06	4.13766e+06
PC O-38:6 (2)	2.25852e+06	2.44185e+06	3.50163e+06	2.50367e+06	2.43647e+06	3.14407e+06	3.17487e+06	3.17718e+06	2.39003e+06	2.5101e+06	4.01663e+06	4.03539e+06	2.41008e+06	2.99079e+06	2.69698e+06	2.48941e+06	2.12772e+06	4.50577e+06
PC O-38:7	1.02047e+06	1.14759e+06	1.57445e+06	1.16873e+06	1.45633e+06	1.51705e+06	1.83652e+06	1.97924e+06	1.07188e+06	1.37511e+06	2.29594e+06	2.21906e+06	892857	1.30154e+06	1.09925e+06	1.36672e+06	964373	1.35305e+06
PC O-39:10	5.06122e+06	3.56359e+06	5.01496e+06	3.88521e+06	3.0903e+06	4.86237e+06	3.14544e+06	2.27624e+06	2.29828e+06	2.65227e+06	2.7475e+06	2.16864e+06	3.00288e+06	4.19834e+06	2.24846e+06	3.61647e+06	2.69227e+06	1.88295e+06
PC O-40:1	150297	133452	157338	140008	169809	161821	208191	170435	150392	163374	153780	222450	98695.5	125986	115166	139557	112229	162400
PC O-40:4	496765	424222	342917	586231	442495	347052	414286	299927	555479	360668	385398	423844	447063	352710	576604	378865	402929	391698
PC O-40:5 (1)	502403	705988	641693	665866	579243	598919	811270	598796	648657	693219	1.25541e+06	1.01024e+06	467925	485345	583347	601662	502930	599890
PC O-40:5 (2)	171026	158589	176609	214966	181520	168309	170008	140726	206169	159273	145390	163604	180478	157294	200081	170501	156482	143430
PC O-40:6 (1)	659268	876097	1.04497e+06	832429	756461	1.06669e+06	797530	905944	823201	1.11582e+06	1.35018e+06	1.03017e+06	639167	926061	841367	971102	686719	813188
PC O-40:6 (2)	786790	955730	754523	751108	845273	765355	1.35387e+06	899435	955399	804506	1.9306e+06	1.85277e+06	641404	654213	800150	691244	758555	1.22047e+06
PC O-40:7	861213	1.18574e+06	996942	999415	1.09122e+06	932069	1.12035e+06	978301	1.11757e+06	1.04718e+06	1.49138e+06	1.49641e+06	859984	788198	1.03775e+06	989907	939075	1.22892e+06
PC O-41:10	249270	390647	566553	338246	293078	607067	374886	733215	442016	900895	574278	466805	279333	461548	445466	724457	357868	445452
PC O-42:4	212978	188932	180903	244282	205501	180163	178165	155302	227182	181771	165992	188730	199630	169989	230925	184433	170203	158406
PC O-42:5	217660	229870	233783	280280	218515	248265	210210	216054	259967	244881	243356	234572	183417	199773	230208	222035	187769	191379
PC O-44:5	219689	191970	220549	246318	222545	217179	200446	153507	232273	201442	177850	220951	137365	143561	181682	153178	133339	146166
SM 32:1;2O	1.88438e+06	1.78793e+06	2.10646e+06	1.49507e+06	1.61959e+06	1.95418e+06	1.45596e+06	1.61368e+06	1.33568e+06	1.45515e+06	1.53067e+06	1.46748e+06	1.41166e+06	1.63858e+06	1.28798e+06	1.35105e+06	1.4294e+06	1.32239e+06
SM 32:2;2O	90590.9	97942.9	137275	88413	99647.8	122401	51748.7	72527.5	56466.8	61555.8	59380.4	62613.6	67360.3	94340.8	55039.9	66413.6	59862.8	47162.5
SM 33:1;2O	982757	1.02907e+06	1.3794e+06	975888	958373	1.26783e+06	922224	1.08952e+06	875944	1.05784e+06	959668	866527	896319	1.16533e+06	885570	1.01008e+06	894189	887365
SM 34:0;2O	921471	808154	1.55928e+06	1.14597e+06	884624	1.54747e+06	838565	1.50099e+06	1.47039e+06	1.69417e+06	1.07208e+06	1.05313e+06	830822	1.17916e+06	1.1806e+06	1.27657e+06	858992	742140
SM 34:1;2O	3.83766e+07	3.55715e+07	4.04572e+07	3.82453e+07	3.81056e+07	3.90751e+07	4.12063e+07	4.3881e+07	3.78138e+07	4.21223e+07	4.2156e+07	4.63664e+07	3.41404e+07	3.63321e+07	3.45182e+07	3.48675e+07	3.42049e+07	3.88779e+07
SM 34:2;2O	1.98761e+06	2.14208e+06	2.95394e+06	1.824e+06	1.90681e+06	2.86541e+06	1.44146e+06	2.06224e+06	1.49154e+06	2.07038e+06	1.65656e+06	1.59022e+06	1.5942e+06	2.18883e+06	1.599e+06	1.8843e+06	1.7052e+06	1.60969e+06
SM 36:0;3O	145938	123494	147224	112305	168430	140582	197094	139247	120709	175622	246210	233934	115341	161744	151078	187786	140681	206251
SM 36:1;2O	4.38686e+06	4.92695e+06	4.22003e+06	5.77102e+06	5.88176e+06	4.73604e+06	5.26775e+06	5.90294e+06	6.11326e+06	5.14328e+06	5.73172e+06	6.03207e+06	5.43203e+06	5.65375e+06	5.49018e+06	5.11533e+06	5.55643e+06	5.32759e+06
SM 38:1;2O	362445	347782	458002	404122	369525	382299	378376	438094	408377	378451	429930	429824	345014	398571	380795	375026	377980	359723
SM 38:4;2O	1.42024e+06	1.82133e+06	1.61918e+06	2.08437e+06	1.80814e+06	1.9772e+06	1.9356e+06	2.14597e+06	2.27643e+06	2.00681e+06	2.08338e+06	2.21387e+06	1.91474e+06	2.51504e+06	2.12057e+06	2.20967e+06	1.90065e+06	1.72858e+06
SM 40:1;2O	2.61445e+06	2.40741e+06	2.87911e+06	2.33889e+06	2.19085e+06	2.2908e+06	2.68815e+06	3.11873e+06	2.43964e+06	2.39113e+06	2.95435e+06	2.63313e+06	2.09129e+06	2.42781e+06	2.13437e+06	2.0015e+06	2.22244e+06	2.07283e+06
SM 40:2;2O	503883	524259	632121	595404	479489	548564	539639	574396	577069	593789	630907	581340	448033	555098	560491	558987	495283	487369
SM 41:1;2O	605260	603669	777882	587734	584872	668207	657460	707781	593636	642278	642332	635383	554438	634515	542995	608573	564005	529700
SM 41:2;2O	652516	608116	769473	607203	613654	710185	678738	737428	581779	618547	683106	700521	494275	614163	540950	583348	537333	549692
SM 42:1;2O	6.40337e+06	5.41901e+06	6.6218e+06	6.01494e+06	6.13785e+06	6.70864e+06	7.6007e+06	8.22882e+06	6.756e+06	7.43782e+06	6.54271e+06	8.09689e+06	5.45402e+06	6.03995e+06	5.64998e+06	5.95117e+06	5.76658e+06	6.2728e+06
SM 42:2;2O	1.05809e+07	9.93088e+06	1.15555e+07	8.97734e+06	1.04553e+07	1.03327e+07	1.11342e+07	1.17822e+07	9.61415e+06	1.06424e+07	1.11302e+07	1.15987e+07	8.45326e+06	8.99366e+06	8.13671e+06	8.06461e+06	8.57229e+06	8.78898e+06
SM 42:3;2O	1.81752e+06	1.76864e+06	1.99481e+06	1.61751e+06	1.622e+06	1.92179e+06	1.81833e+06	1.99957e+06	1.59223e+06	1.8757e+06	1.8878e+06	1.94358e+06	1.49842e+06	1.5971e+06	1.53076e+06	1.76442e+06	1.57728e+06	1.65612e+06
SM 43:1;2O	159995	174057	228890	181495	173477	219184	206435	256141	195700	216726	188692	221006	156877	198469	164654	193597	160157	173258
SM 43:2;2O	245958	250481	313113	217038	244198	275144	284516	319598	227779	261199	303262	279184	196168	242962	176612	213868	205664	219020
SM 44:1;2O	195305	189448	239877	167482	206488	243292	251037	297412	233870	283953	264226	308024	182078	232676	176678	213268	193229	227229
SM 44:2;2O	396047	405995	480629	340326	402067	504703	505651	693263	382673	488754	609835	587284	312469	383707	281139	356008	324714	402440
TG 42:0	33002.2	16130.4	15827.6	42608	33755.5	21177.4	32118.8	11062.7	53220.4	10346.9	5921.96	28015.7	27465.1	19187.6	45760.7	17363.1	17777	32347.5
TG 44:0	190136	70913.7	47808.7	503587	239219	49040.2	210585	27801.6	635026	27904	55015.5	258425	212582	53278.7	651584	84678.8	149508	319592
TG 44:1	65837.9	27555.5	39618.2	79090.8	78580.9	37050.3	81792	15679.1	100781	19334	16928.4	72383.2	53148.7	22733	97331	33335.2	43571.5	75443.6
TG 46:0	617928	304540	107439	2.0717e+06	746506	121929	742695	78546.1	2.42575e+06	108071	242516	1.05246e+06	762762	206866	2.51605e+06	364878	637705	1.35502e+06
TG 46:1	630759	256201	148182	1.35501e+06	658409	167782	664095	69376.9	1.71296e+06	92000.4	200843	831846	611730	172001	1.55031e+06	256596	478812	1.00457e+06
TG 46:2	93242.5	40500.1	53928.2	97658.7	80719.2	41216.4	88641	19683.3	103894	26020.7	18356.7	79354.9	58633.3	23415.9	123802	39184.3	61023.7	83330.7
TG 47:1	194304	113794	116607	388496	182125	80298.1	270697	42501.7	504189	43269.9	93923.6	263162	197711	65248.6	470757	84663.6	166710	295961
TG 48:0	1.47715e+06	823799	207639	4.74781e+06	1.68249e+06	236009	1.79994e+06	179929	4.65659e+06	294375	793990	2.74672e+06	2.28917e+06	528402	4.72079e+06	1.07082e+06	2.19984e+06	3.20914e+06
TG 48:1	2.86076e+06	1.66196e+06	501050	7.56043e+06	2.58637e+06	567658	3.00267e+06	313316	9.6563e+06	413674	1.36568e+06	4.47145e+06	3.25258e+06	811564	8.60128e+06	1.28021e+06	2.69067e+06	5.21124e+06
TG 48:2	730671	361702	170730	1.35543e+06	661305	200283	689494	97349.3	1.53444e+06	120233	267878	985654	747294	202207	1.64795e+06	307455	607975	1.00762e+06
TG 49:0	161344	140818	43355.7	367681	178029	41793.4	183119	35351.5	323693	50414.2	105793	198025	257966	91219	348217	122431	279085	204495
TG 49:1	797154	748138	175561	2.37119e+06	978916	201650	1.18814e+06	195191	3.17595e+06	172782	672279	1.45585e+06	1.38137e+06	509442	2.9554e+06	483727	1.2192e+06	1.50322e+06
TG 49:2	250425	169607	101236	443170	195138	72350.7	299180	34040.9	544620	38202.8	136045	362278	284416	92729.7	553434	93032.4	219113	353434
TG 50:0	705626	734852	131581	2.43988e+06	1.04201e+06	183358	1.24105e+06	154533	2.02747e+06	267903	687632	1.56726e+06	1.6907e+06	426607	1.87592e+06	754679	1.92188e+06	1.48346e+06
TG 50:1	8.76584e+06	5.95686e+06	1.43326e+06	2.48159e+07	6.46377e+06	1.60954e+06	8.9179e+06	847466	3.23888e+07	1.37681e+06	5.12801e+06	1.39129e+07	1.13529e+07	2.64682e+06	2.49821e+07	4.57679e+06	1.01159e+07	1.62808e+07
TG 50:2	3.81595e+06	2.70761e+06	789305	8.39291e+06	2.9266e+06	804344	4.13641e+06	414203	9.84872e+06	539685	2.32844e+06	6.04744e+06	4.20679e+06	1.19048e+06	9.15331e+06	1.69156e+06	3.6981e+06	6.19204e+06
TG 50:3	601057	413870	220079	992780	472269	184492	514440	88892.2	1.05808e+06	112424	279724	746152	627774	206250	1.15666e+06	271640	566607	656988
TG 50:4	111272	75857	23145.5	214831	76213.3	23804.6	69451.9	8832.19	227417	11602.1	50990.8	79006.1	149129	41406.3	279910	41530.1	110533	89145.7
TG 50:5	33966.7	19070.8	2003.83	52510.9	20400.4	1917.26	15047	1107.09	56767.9	2244.9	11187.8	17533.4	40976.4	6431.63	52362.5	8431.82	24283.6	23090.8
TG 51:0	61462.7	64772.3	21763.8	104061	65101.3	36088.5	74089.3	23764.7	96096	29478.4	53278.1	73212.4	101107	52230.7	105816	57896.6	123908	66187.6
TG 51:1	898283	832811	242128	1.9801e+06	623747	210226	744543	130189	2.43607e+06	177576	578091	861847	1.10406e+06	400428	1.91079e+06	471479	1.00864e+06	991596
TG 51:2	1.13746e+06	1.17719e+06	204657	2.80041e+06	1.11653e+06	262031	1.73565e+06	209444	3.87846e+06	205440	1.11735e+06	2.23675e+06	1.88534e+06	625360	3.1582e+06	597729	1.66148e+06	1.88587e+06
TG 51:3	190939	142466	56786.6	340513	129170	48309.9	189472	24589.4	366481	31538.8	107604	245825	231865	76261.1	379610	73707.5	180327	213355
TG 52:0	436549	657537	111204	1.04218e+06	738608	120257	913600	75914.1	827000	270813	622533	849110	1.21922e+06	494194	833945	764081	1.60112e+06	609393
TG 52:1	5.90764e+06	5.75513e+06	1.2638e+06	1.58392e+07	4.10393e+06	1.34766e+06	5.37982e+06	704005	2.191e+07	1.18794e+06	4.15211e+06	6.69309e+06	7.83008e+06	2.40303e+06	1.51082e+07	3.26977e+06	7.51425e+06	7.76401e+06
[truncated: 314 more rows]

## Sheet: Figure 4 TIC sum of classes
	M1	M2	M3	M4	M5	M6	M9	M10	M12	M13	M15	M16	M17	M18	M20	M21	M23	M24
[truncated: 330 more rows]
